# Supplementary material for: Extracellular Hsp70 and Circulating Endometriotic Cells as Novel Biomarkers for Endometriosis
Source: Int J Mol Sci. 2024 Oct 30;25(21):11643. doi: 10.3390/ijms252111643 (PMC11546379; doi:10.3390/ijms252111643)
Supplement: Supplementary file 1 [file ijms-25-11643-s001.zip]

Archive with 1 entries (1 files):
- ijms-3278557-supplementary file s1.csv
