# Supplementary material for: Extracellular Hsp70 and Circulating Endometriotic Cells as Novel Biomarkers for Endometriosis
Source: Int J Mol Sci. 2024 Oct 30;25(21):11643. doi: 10.3390/ijms252111643 (PMC11546379; doi:10.3390/ijms252111643)
Supplement: Supplementary file 1 [file ijms-25-11643-s001.zip › ijms-3278557-supplementary file s1.csv]

baseMean,"log2FoldChange","lfcSE","stat","pvalue","padj"
A1BG-AS1	4.82487253940704	-0.0642481856413652	0.974279048082447	-0.0659443367563092	0.947422141754373	NA
A1CF	0.879031083418481	-3.59168965503957	2.82589444590759	-1.27099214913741	0.20373144162768	NA
A2M	68.117476499513	-0.942966962646347	0.270547552215753	-3.48540193738053	0.000491398300491543	0.00682814012309184
A2M-AS1	4.0415990532686	-0.633781545128694	1.03858746522748	-0.610234155858867	0.541706706928779	NA
A2ML1	0.106531203943581	-1.63782608171926	4.94540826453104	-0.331181167279133	0.740507644649265	NA
A2ML1-AS2	0.0510212386234448	-2.17722180150586	4.97181023234222	-0.437913295109851	0.661449137513329	NA
A2MP1	0.828009844795036	-4.93091800248063	3.97934857568124	-1.23912693464821	0.215298493635026	NA
A4GALT	8.08405105447237	-2.27358752838356	0.710224199315831	-3.20122509282807	0.00136844585375311	NA
AAAS	9.55663658273935	-0.137319332145704	0.676132312490434	-0.20309535516785	0.839060502117349	0.916078098507911
AACS	5.86621572164635	0.449091183585473	0.923431891508261	0.486328431707034	0.626734324027387	NA
AACSP1	0.106531203943581	-1.63782608171926	4.94540826453104	-0.331181167279133	0.740507644649265	NA
AADACL2	0.0510212386234448	-2.17722180150586	4.97181023234222	-0.437913295109851	0.661449137513329	NA
AAGAB	19.6130263468279	-0.0305201382414205	0.470758206395909	-0.0648318772286105	0.948307860473582	0.974256583023854
AAK1	112.145360691914	0.919572407580117	0.231507072759015	3.97211366642493	7.12377112702862e-05	0.00151742448591206
AAMDC	6.3316917492242	1.51897358692469	1.09108653930555	1.39216600352478	0.163872134909514	NA
AAMP	22.5336399018726	-0.314208497900852	0.435911270893457	-0.72080838207473	0.471027417549388	0.686565754471943
AAR2	10.0412783390387	-0.00742277330509569	0.699538640519813	-0.0106109553856524	0.991533841393534	0.996850937686677
AARD	0.208573681190471	-0.54453608678401	4.86552089270564	-0.111917325768835	0.910888958932957	NA
AARS1	36.8269636776661	-0.0910497737965571	0.341682762832984	-0.266474589006594	0.789873727154208	0.890764758444233
AARS2	12.2550158959719	-1.00133800715893	0.579245249823389	-1.72869437852833	0.0838638079874434	0.247927640185616
AARSD1	5.97723565228662	0.475225197681991	0.926266355976759	0.513054581563486	0.607913140902953	NA
AASDH	13.5367117202781	-0.289789546498906	0.550844212749734	-0.526082583408327	0.598830829159529	0.783613515925355
AASDHPPT	21.7545875258311	0.483073556619635	0.480607743785697	1.00513061403155	0.314833960489973	0.547479687083616
AASS	1.29766019729125	-0.868862824237242	1.95180718674756	-0.445158123269898	0.65620548734641	NA
AATBC	5.50309657309372	0.288493439820418	0.931662780647474	0.309654357577669	0.756823815149605	NA
AATF	33.3671724934005	0.594346950592445	0.399180705269815	1.48891703117442	0.136509218165151	0.332724435357288
AATK	22.0112921787296	-0.560060006652399	0.433619200836479	-1.29159411200428	0.196497744184093	0.414636454801178
AB015752.3	0.825002869590171	-4.92871644896248	3.9867179472278	-1.23628421027119	0.216352938215662	NA
AB019441.29	2.60461224975421	1.07503032468379	1.60835936807923	0.668401817416987	0.503877135694526	NA
ABAT	8.83847931887109	0.732808663527794	0.78940138447872	0.928309321387501	0.353247140224787	NA
ABC10-43608400O15.1	0.0510212386234448	-2.17722180150586	4.97181023234222	-0.437913295109851	0.661449137513329	NA
ABC12-46663800M24.1	0.0510212386234448	-2.17722180150586	4.97181023234222	-0.437913295109851	0.661449137513329	NA
ABC12-46663800M24.2	0.153063715870335	-0.944787519250074	4.89080059761529	-0.193176454527863	0.846820777981863	NA
ABC14-1188822O7.2	0.106531203943581	-1.63782608171926	4.94540826453104	-0.331181167279133	0.740507644649265	NA
ABCA1	78.8948575796488	0.340792376603191	0.251400547289862	1.35557531706668	0.175234329694024	0.38703658678561
ABCA10	1.13561902802753	-1.35290776368195	2.06226015327906	-0.656031568825485	0.511803812452296	NA
ABCA11P	0.825002869590171	-4.92871644896248	3.9867179472278	-1.23628421027119	0.216352938215662	NA
ABCA13	0.570211078251276	0.917816180963295	2.94033076035985	0.312147256810988	0.754928613695035	NA
ABCA17P	0.315104885134051	0.0379101606846323	3.93217253117601	0.00964102169578362	0.992307696804452	NA
ABCA2	2.33424372327675	-1.34528168971032	1.3280333695771	-1.01298786651627	0.31106595653001	NA
ABCA3	0.718786067424919	1.26450099009831	2.9486622240529	0.428838874722067	0.668040486002888	NA
ABCA4	0.10204247724689	-1.51113200272812	4.94024960891135	-0.305881710916448	0.759694711552031	NA
ABCA5	8.6434918390175	0.728378175811523	0.830318733641082	0.877227197581664	0.380363246285878	NA
ABCA6	1.19413596855253	-1.20778657368657	1.989382127346	-0.607116429309562	0.54377364775537	NA
ABCA7	17.4516706355466	-0.968279139470222	0.463948608253539	-2.08703964672974	0.0368845508628164	0.148216081683339
ABCA8	0.213062407887162	-0.549326771335645	4.86578517513937	-0.112895812610533	0.910113156160331	NA
ABCA9-AS1	0.0510212386234448	-2.17722180150586	4.97181023234222	-0.437913295109851	0.661449137513329	NA
ABCB1	1.45373088836645	-0.405563974940408	1.82379430747454	-0.22237374756477	0.824022946622727	NA
ABCB10	17.9906115352314	-0.58185764637098	0.473754403600143	-1.22818414340709	0.219377849754613	0.444132607591448
ABCB11	0.0510212386234448	-2.17722180150586	4.97181023234222	-0.437913295109851	0.661449137513329	NA
ABCB4	1.9744024794861	0.457216226343287	1.67788856404346	0.272494989322452	0.78524144350265	NA
ABCB5	0.106531203943581	-1.63782608171926	4.94540826453104	-0.331181167279133	0.740507644649265	NA
ABCB6	0.157552442567026	-0.965015793346579	4.89226624378896	-0.197253327038717	0.843629301338068	NA
ABCB7	9.80038715081499	1.00147674625462	0.792692941480468	1.26338547229172	0.206450682528363	0.42727014864027
ABCB8	10.9435018807441	0.745401030326919	0.714150175748104	1.04375949994842	0.296596673742424	0.528752919089011
ABCB9	3.35884282066401	-1.4204123228884	1.08103104285861	-1.31394221495467	0.188865650953271	NA
ABCC1	62.7257345931269	0.230209566156211	0.275943045781412	0.834264786431946	0.404131790394114	0.633539283330807
ABCC10	9.92846225512825	-0.532348489229461	0.677437165602637	-0.785827108785643	0.431968782554846	0.656161816410447
ABCC13	1.14311472992909	-1.46384510029427	2.07047758052594	-0.70700842842376	0.479561240042282	NA
ABCC2	1.5002634002932	-0.245353548506761	1.85935818727037	-0.131956042782135	0.895019060408167	NA
ABCC3	63.0734279148513	0.155389724500845	0.277766912306793	0.559424890496741	0.575871778200062	0.765426568771547
ABCC4	8.3151151543249	1.2435156821576	0.89800204289711	1.38475818846224	0.166126419809811	NA
ABCC5	58.0212872348639	-0.493382762297399	0.263128945557289	-1.87506076631915	0.0607843642291733	0.203589100250328
ABCC8	0.208573681190471	-0.54453608678401	4.86552089270564	-0.111917325768835	0.910888958932957	NA
ABCC9	0.259594919813915	-0.221534649168761	4.3519133939775	-0.0509051143975744	0.959401130095843	NA
ABCD1	14.8779409265124	-0.305530277054051	0.526824674127953	-0.579946786964358	0.56195050308762	0.755295613804622
ABCD2	0.157552442567026	-0.965015793346579	4.89226624378896	-0.197253327038717	0.843629301338068	NA
ABCD3	34.1741736710253	-0.210718696134082	0.372567084634207	-0.565585916804672	0.571675303676152	0.762849435923266
ABCD4	15.663321654742	-1.15274237801061	0.507580090870813	-2.27105514724375	0.0231436397464066	0.109941479107954
ABCE1	52.7939211971685	0.741675646160068	0.324867939630335	2.28300658724285	0.022429980344509	0.107925225812997
ABCF1	68.1445503384455	0.57157293655411	0.285046667831272	2.00519073211002	0.0449426604975942	0.168667223492154
ABCF2	7.90182771508399	-0.176264043260443	0.755733587384147	-0.233235688082295	0.81557839482941	NA
ABCF3	8.22622445538975	0.539227845066029	0.814337703566175	0.662167357233522	0.507863971760928	NA
ABCG1	4.05533616291579	0.512034803945858	1.15614371835458	0.442881620872002	0.657851361888887	NA
ABCG2	7.67260655368022	0.42810605864988	0.806701693880513	0.53068694648519	0.595635733174471	NA
ABCG5	0.0510212386234448	-2.17722180150586	4.97181023234222	-0.437913295109851	0.661449137513329	NA
ABCG8	0.213062407887162	-0.549326771335645	4.86578517513937	-0.112895812610533	0.910113156160331	NA
ABHD1	1.13113030133084	-1.33885390992356	2.61709486785248	-0.511580197710672	0.608944847377077	NA
ABHD10	10.7313358930133	-0.204881304829536	0.631860843411107	-0.324250674758515	0.745748259765302	0.865088227684957
ABHD11	2.98405364529146	-0.245508009876113	1.54407546924221	-0.159000006649028	0.873668868592746	NA
ABHD11-AS1	0.931534073533751	-3.28235106565882	2.92033897760617	-1.12396235191484	0.261028997732858	NA
ABHD12	160.09926321529	-0.37288934562262	0.173505082343964	-2.14915517508235	0.0316221012224778	0.134100798909241
ABHD12B	2.38975368859689	-1.27011824925648	1.36622653735297	-0.929654207798733	0.352550151026355	NA
ABHD13	20.9472549250964	-0.800711576841953	0.460872095002335	-1.73738350732191	0.0823195004078615	0.245472589663876
ABHD14A	3.83298189985692	-0.891363876810742	1.04719278227346	-0.851193678852124	0.394661773607747	NA
ABHD14B	10.6777295170524	0.663775361080422	1.5954861260134	0.416033301862035	0.677385634820036	0.827285166625949
ABHD15	9.67515221528118	-0.117357690297394	0.703877409877675	-0.166730297990086	0.867582264864086	0.930710261012008
ABHD15-AS1	0.366126123757496	0.261386807953114	3.6026533699999	0.0725539709508942	0.942161055991486	NA
ABHD16A	0.0510212386234448	-2.17722180150586	4.97181023234222	-0.437913295109851	0.661449137513329	NA
ABHD17A	16.1597132998442	0.256479191247423	0.563986640314371	0.454761111193093	0.649281110607716	0.812721969398511
ABHD17AP3	0.876024108213615	-3.59040015251278	2.82885791482657	-1.26920483835361	0.204368015868796	NA
ABHD17B	10.8255247943591	-0.648914878586339	0.619724236568853	-1.04710263096874	0.29505224602326	0.527390814363287
ABHD17C	0.157552442567026	-0.965015793346579	4.89226624378896	-0.197253327038717	0.843629301338068	NA
ABHD18	12.6385583803593	0.278494694976628	0.634763704231341	0.438737585530143	0.66085168969402	0.820436115762416
ABHD2	165.814546110403	0.152853924102924	0.170348696233746	0.897300228780055	0.369558734448523	0.603271768091858
ABHD3	13.4439610982029	0.03966320809349	0.574173141842558	0.0690788286721462	0.944926873037441	0.971976706170557
ABHD4	4.8635949476539	-1.03682972791358	0.885426841798302	-1.17099423573807	0.241601094140969	NA
ABHD5	29.3105043640866	-0.201081482228458	0.742649923556887	-0.270762139535931	0.786573980739339	0.889608227372225
ABHD6	11.013688848089	0.281438669860287	0.661957707555671	0.425161104173136	0.670719236438793	0.824297595706932
ABHD8	15.319328075647	0.0692461518898183	0.542241915220846	0.127703428942072	0.898383676410734	0.948530583365119
ABI1	58.872730703656	0.142115637307716	0.282750602816654	0.502618335352832	0.615232635670478	0.791972192826724
ABI2	8.46934621990873	0.635761297575924	0.790398678113646	0.804355213616023	0.421191858701069	NA
ABI3	25.1587487235298	-0.54398781181075	0.397921027319722	-1.36707480746843	0.171601858787108	0.382038068340023
ABI3BP	0.106531203943581	-1.63782608171926	4.94540826453104	-0.331181167279133	0.740507644649265	NA
ABITRAM	11.1526141080914	-0.570981480890543	0.611715916901133	-0.933409553544161	0.350608549611218	0.585843564070399
ABL1	10.9137134536694	1.201297479017	0.773452969413023	1.55316163557904	0.120384524161496	0.306485805690604
ABL2	52.6485475637312	0.818714991982707	0.329118729563872	2.48759769177409	0.0128609126084036	0.0747500537224921
ABLIM1	4.66700569506168	-1.31287433575763	0.903526319365244	-1.45305599584522	0.146208207420399	NA
ABLIM2	1.08459778940409	-1.6331411784052	2.09829500114637	-0.778318195255177	0.436381451476458	NA
ABLIM3	0.985562287362061	-2.4843073929756	2.30922457237902	-1.07581887993519	0.282008266857484	NA
ABO	0.153063715870335	-0.944787519250074	4.89080059761529	-0.193176454527863	0.846820777981863	NA
ABR	89.8451052142744	-0.0314378189494791	0.223257951256132	-0.140813882652771	0.888016975575951	0.94307402806166
ABRACL	43.710011865241	-0.160619994411675	0.312578472942525	-0.513854946246441	0.607353408841295	0.787845873381698
ABRAXAS1	4.31645630644274	0.677929470781841	1.13303167679585	0.598332319091895	0.549618215837286	NA
ABRAXAS2	15.2083081450067	0.0587278394979568	0.54064134365348	0.108626245823327	0.913498942773625	0.956053735500051
ABT1	11.1724521125907	-0.108714804820996	1.80746051845391	-0.0601478171783193	0.952037906272812	0.976228349055099
ABTB1	17.7172360335491	-0.92108665613921	0.46851339806538	-1.96597719498018	0.0493012449539983	0.176967348247644
ABTB2	1.03658352598551	-1.99195949913111	2.16435936782184	-0.920346005726292	0.35739197489512	NA
AC000036.4	0.825002869590171	-4.92871644896248	3.9867179472278	-1.23628421027119	0.216352938215662	NA
AC000068.5	0.876024108213615	-3.59040015251278	2.82885791482657	-1.26920483835361	0.204368015868796	NA
AC000089.3	0.157552442567026	-0.965015793346579	4.89226624378896	-0.197253327038717	0.843629301338068	NA
AC000120.7	0.106531203943581	-1.63782608171926	4.94540826453104	-0.331181167279133	0.740507644649265	NA
AC000123.2	2.38557936367853	0.941642092655667	1.62726479343553	0.578665559811961	0.562814858802489	NA
AC000123.3	0.828009844795036	-4.93091800248063	3.97934857568124	-1.23912693464821	0.215298493635026	NA
AC000367.1	0.10204247724689	-1.51113200272812	4.94024960891135	-0.305881710916448	0.759694711552031	NA
AC000403.4	0.417147362380941	0.455327345233079	3.36734821132508	0.13521837263569	0.892439221237836	NA
AC001226.7	0.0510212386234448	-2.17722180150586	4.97181023234222	-0.437913295109851	0.661449137513329	NA
AC002044.1	2.62421240150081	1.16927941375745	1.79056670219105	0.653021980318657	0.513742108270979	NA
AC002044.3	0.157552442567026	-0.965015793346579	4.89226624378896	-0.197253327038717	0.843629301338068	NA
AC002044.4	5.33953018011696	0.215641395377958	0.949422211958416	0.227129081942526	0.820323370808272	NA
AC002059.10	1.96214712133074	-2.38966749937361	3.45845665144361	-0.690963554039669	0.489588445042601	NA
AC002059.11	0.106531203943581	-1.63782608171926	4.94540826453104	-0.331181167279133	0.740507644649265	NA
AC002075.4	0.894293416778709	1.53569243055237	2.41694204505316	0.635386534689786	0.525176347974844	NA
AC002117.1	0.945314655402154	1.61810715203354	2.31394630531038	0.699284658559309	0.484374152632975	NA
AC002127.4	0.0510212386234448	-2.17722180150586	4.97181023234222	-0.437913295109851	0.661449137513329	NA
AC002306.1	1.03658352598551	-1.99195949913111	2.16435936782184	-0.920346005726292	0.35739197489512	NA
AC002310.12	0.778784759441746	1.36560107523084	2.49626417649643	0.547057914818735	0.584338944272375	NA
AC002310.7	0.10204247724689	-1.51113200272812	4.94024960891135	-0.305881710916448	0.759694711552031	NA
AC002383.2	0.828009844795036	-4.93091800248063	3.97934857568124	-1.23912693464821	0.215298493635026	NA
AC002398.11	0.985562287362061	-2.4843073929756	2.30922457237902	-1.07581887993519	0.282008266857484	NA
AC002398.13	0.106531203943581	-1.63782608171926	4.94540826453104	-0.331181167279133	0.740507644649265	NA
AC002451.3	1.54378893701509	-0.132357583832604	2.01638668649959	-0.06564097289413	0.947663667785625	NA
AC002456.2	0.255106193117224	-0.224503027237521	4.84966221865509	-0.0462925080377619	0.963077110629133	NA
AC002463.3	0.0510212386234448	-2.17722180150586	4.97181023234222	-0.437913295109851	0.661449137513329	NA
AC002467.7	0.255106193117224	-0.224503027237521	4.84966221865509	-0.0462925080377619	0.963077110629133	NA
AC002480.3	0.0510212386234448	-2.17722180150586	4.97181023234222	-0.437913295109851	0.661449137513329	NA
AC002480.4	0.10204247724689	-1.51113200272812	4.94024960891135	-0.305881710916448	0.759694711552031	NA
AC002486.2	0.0510212386234448	-2.17722180150586	4.97181023234222	-0.437913295109851	0.661449137513329	NA
AC002519.8	1.03357655078064	-1.99112327909743	2.16571216293853	-0.919385001003917	0.357894231770257	NA
AC002550.5	0.825002869590171	-4.92871644896248	3.9867179472278	-1.23628421027119	0.216352938215662	NA
AC002551.1	0.370614850454187	0.260506851371924	3.86864422347164	0.0673380223984905	0.946312608070405	NA
AC003005.2	0.0510212386234448	-2.17722180150586	4.97181023234222	-0.437913295109851	0.661449137513329	NA
AC003075.4	1.82133876361577	0.225697579766976	1.74000847044346	0.129710621299133	0.896795378984488	NA
AC003080.4	0.208573681190471	-0.54453608678401	4.86552089270564	-0.111917325768835	0.910888958932957	NA
AC003092.1	1.08908651610078	-1.76817768738394	2.22728747275186	-0.793870440621356	0.427270859561438	NA
AC003099.2	0.106531203943581	-1.63782608171926	4.94540826453104	-0.331181167279133	0.740507644649265	NA
AC003101.1	0.0510212386234448	-2.17722180150586	4.97181023234222	-0.437913295109851	0.661449137513329	NA
AC003104.1	0.10204247724689	-1.51113200272812	4.94024960891135	-0.305881710916448	0.759694711552031	NA
AC003682.16	0.208573681190471	-0.54453608678401	4.86552089270564	-0.111917325768835	0.910888958932957	NA
AC003973.4	0.0510212386234448	-2.17722180150586	4.97181023234222	-0.437913295109851	0.661449137513329	NA
AC003986.6	0.879031083418481	-3.59168965503957	2.82589444590759	-1.27099214913741	0.20373144162768	NA
AC004009.2	0.10204247724689	-1.51113200272812	4.94024960891135	-0.305881710916448	0.759694711552031	NA
AC004019.10	1.44924216166976	-0.36407020385804	1.86529120807556	-0.195181429195527	0.845250916823101	NA
AC004019.13	0.106531203943581	-1.63782608171926	4.94540826453104	-0.331181167279133	0.740507644649265	NA
AC004047.1	0.0510212386234448	-2.17722180150586	4.97181023234222	-0.437913295109851	0.661449137513329	NA
AC004063.1	0.208573681190471	-0.54453608678401	4.86552089270564	-0.111917325768835	0.910888958932957	NA
AC004067.5	0.982555312157196	-2.48323446664591	2.31070125742696	-1.07466703394236	0.282523828097286	NA
AC004069.2	0.106531203943581	-1.63782608171926	4.94540826453104	-0.331181167279133	0.740507644649265	NA
AC004070.1	0.825002869590171	-4.92871644896248	3.9867179472278	-1.23628421027119	0.216352938215662	NA
AC004076.5	0.685719735588239	1.15074763524581	2.81953433074236	0.408133932862181	0.683175348953268	NA
AC004156.3	1.02908782408395	-1.8893691290054	2.62809478589158	-0.718912095236485	0.472195083534612	NA
AC004158.3	0.157552442567026	-0.965015793346579	4.89226624378896	-0.197253327038717	0.843629301338068	NA
AC004257.1	0.92704534683706	-2.81689318579455	2.68685678383336	-1.04839722114837	0.294455633322245	NA
AC004381.7	0.825002869590171	-4.92871644896248	3.9867179472278	-1.23628421027119	0.216352938215662	NA
AC004381.9	0.828009844795036	-4.93091800248063	3.97934857568124	-1.23912693464821	0.215298493635026	NA
AC004471.10	0.319593611830743	0.0474301407202904	4.83863284599442	0.00980238472930522	0.992178953815452	NA
AC004471.9	0.106531203943581	-1.63782608171926	4.94540826453104	-0.331181167279133	0.740507644649265	NA
AC004490.1	0.10204247724689	-1.51113200272812	4.94024960891135	-0.305881710916448	0.759694711552031	NA
AC004538.3	0.106531203943581	-1.63782608171926	4.94540826453104	-0.331181167279133	0.740507644649265	NA
AC004540.4	0.51470111293114	0.780127339220793	3.27462236033951	0.238234291889435	0.811699381571808	NA
AC004540.5	1.6712820229503	-0.0388230828617333	1.86828084841649	-0.0207801107069309	0.98342106367046	NA
AC004623.2	0.0510212386234448	-2.17722180150586	4.97181023234222	-0.437913295109851	0.661449137513329	NA
AC004862.6	0.106531203943581	-1.63782608171926	4.94540826453104	-0.331181167279133	0.740507644649265	NA
AC004911.2	0.106531203943581	-1.63782608171926	4.94540826453104	-0.331181167279133	0.740507644649265	NA
AC004938.5	0.985562287362061	-2.4843073929756	2.30922457237902	-1.07581887993519	0.282008266857484	NA
AC004941.3	0.10204247724689	-1.51113200272812	4.94024960891135	-0.305881710916448	0.759694711552031	NA
AC004951.5	0.0510212386234448	-2.17722180150586	4.97181023234222	-0.437913295109851	0.661449137513329	NA
AC004951.6	8.61612505581222	0.117546463218178	0.724371666314098	0.162273689991635	0.871090332403846	NA
AC004967.7	1.14939960989593	1.91107544722061	2.0379508722735	0.937743629260628	0.348376176614298	NA
AC004980.10	0.825002869590171	-4.92871644896248	3.9867179472278	-1.23628421027119	0.216352938215662	NA
AC004980.7	0.31061615843736	0.0424025537336664	3.98759778583968	0.0106336085059134	0.991515767838299	NA
AC005019.2	2.6228815583193	3.0804335579885	1.64593463720189	1.87154063616116	0.0612701828902285	NA
AC005037.3	0.0510212386234448	-2.17722180150586	4.97181023234222	-0.437913295109851	0.661449137513329	NA
AC005062.2	0.208573681190471	-0.54453608678401	4.86552089270564	-0.111917325768835	0.910888958932957	NA
AC005076.5	0.259594919813915	-0.221534649168761	4.3519133939775	-0.0509051143975744	0.959401130095843	NA
AC005077.5	0.0510212386234448	-2.17722180150586	4.97181023234222	-0.437913295109851	0.661449137513329	NA
AC005077.7	0.106531203943581	-1.63782608171926	4.94540826453104	-0.331181167279133	0.740507644649265	NA
AC005082.12	3.79277774011822	0.37066657604873	1.15692364940807	0.320389834055494	0.748672830978223	NA
AC005105.2	0.0510212386234448	-2.17722180150586	4.97181023234222	-0.437913295109851	0.661449137513329	NA
AC005154.7	0.885315963385327	1.54388556537179	2.31224039334441	0.667701148122718	0.504324376988769	NA
AC005189.6	0.106531203943581	-1.63782608171926	4.94540826453104	-0.331181167279133	0.740507644649265	NA
AC005220.3	0.10204247724689	-1.51113200272812	4.94024960891135	-0.305881710916448	0.759694711552031	NA
AC005229.7	0.0510212386234448	-2.17722180150586	4.97181023234222	-0.437913295109851	0.661449137513329	NA
AC005253.2	0.10204247724689	-1.51113200272812	4.94024960891135	-0.305881710916448	0.759694711552031	NA
AC005253.4	0.876024108213615	-3.59040015251278	2.82885791482657	-1.26920483835361	0.204368015868796	NA
AC005262.2	0.0510212386234448	-2.17722180150586	4.97181023234222	-0.437913295109851	0.661449137513329	NA
AC005262.4	0.106531203943581	-1.63782608171926	4.94540826453104	-0.331181167279133	0.740507644649265	NA
AC005276.1	0.0510212386234448	-2.17722180150586	4.97181023234222	-0.437913295109851	0.661449137513329	NA
AC005281.1	0.319593611830743	0.0474301407202904	4.83863284599442	0.00980238472930522	0.992178953815452	NA
AC005301.9	0.519189839627831	0.779474176567381	3.05362841671161	0.255261633112119	0.798521030889649	NA
AC005306.3	1.50924085368658	-0.321610165545993	1.82580278817445	-0.176147263893467	0.860178250172725	NA
AC005329.7	1.13561902802753	-1.35290776368195	2.06226015327906	-0.656031568825485	0.511803812452296	NA
AC005330.2	0.0510212386234448	-2.17722180150586	4.97181023234222	-0.437913295109851	0.661449137513329	NA
AC005336.5	0.106531203943581	-1.63782608171926	4.94540826453104	-0.331181167279133	0.740507644649265	NA
AC005339.2	0.0510212386234448	-2.17722180150586	4.97181023234222	-0.437913295109851	0.661449137513329	NA
AC005351.1	0.0510212386234448	-2.17722180150586	4.97181023234222	-0.437913295109851	0.661449137513329	NA
AC005363.11	1.86010464408385	-2.829255385315	1.95652938224128	-1.44605821460958	0.148160874411823	NA
AC005387.2	0.106531203943581	-1.63782608171926	4.94540826453104	-0.331181167279133	0.740507644649265	NA
AC005387.3	0.106531203943581	-1.63782608171926	4.94540826453104	-0.331181167279133	0.740507644649265	NA
AC005481.5	0.106531203943581	-1.63782608171926	4.94540826453104	-0.331181167279133	0.740507644649265	NA
AC005487.2	0.106531203943581	-1.63782608171926	4.94540826453104	-0.331181167279133	0.740507644649265	NA
AC005514.2	0.157552442567026	-0.965015793346579	4.89226624378896	-0.197253327038717	0.843629301338068	NA
AC005523.2	0.366126123757496	0.261386807953114	3.6026533699999	0.0725539709508942	0.942161055991486	NA
AC005523.3	0.106531203943581	-1.63782608171926	4.94540826453104	-0.331181167279133	0.740507644649265	NA
AC005532.5	0.528167293021213	0.773461676387822	3.2118005257159	0.240818715295347	0.809695623724323	NA
AC005540.3	0.0510212386234448	-2.17722180150586	4.97181023234222	-0.437913295109851	0.661449137513329	NA
AC005546.2	2.34533173171862	2.94746427662293	1.61772399689758	1.82198216894568	0.0684576912525962	NA
AC005550.3	0.157552442567026	-0.965015793346579	4.89226624378896	-0.197253327038717	0.843629301338068	NA
AC005559.3	0.0510212386234448	-2.17722180150586	4.97181023234222	-0.437913295109851	0.661449137513329	NA
AC005562.1	0.106531203943581	-1.63782608171926	4.94540826453104	-0.331181167279133	0.740507644649265	NA
AC005597.1	0.106531203943581	-1.63782608171926	4.94540826453104	-0.331181167279133	0.740507644649265	NA
AC005599.3	0.0510212386234448	-2.17722180150586	4.97181023234222	-0.437913295109851	0.661449137513329	NA
AC005606.15	0.10204247724689	-1.51113200272812	4.94024960891135	-0.305881710916448	0.759694711552031	NA
AC005609.16	0.0510212386234448	-2.17722180150586	4.97181023234222	-0.437913295109851	0.661449137513329	NA
AC005614.3	0.825002869590171	-4.92871644896248	3.9867179472278	-1.23628421027119	0.216352938215662	NA
AC005616.2	0.106531203943581	-1.63782608171926	4.94540826453104	-0.331181167279133	0.740507644649265	NA
AC005618.10	0.153063715870335	-0.944787519250074	4.89080059761529	-0.193176454527863	0.846820777981863	NA
AC005625.1	0.106531203943581	-1.63782608171926	4.94540826453104	-0.331181167279133	0.740507644649265	NA
AC005740.5	0.0510212386234448	-2.17722180150586	4.97181023234222	-0.437913295109851	0.661449137513329	NA
AC005740.7	0.157552442567026	-0.965015793346579	4.89226624378896	-0.197253327038717	0.843629301338068	NA
AC005752.10	0.0510212386234448	-2.17722180150586	4.97181023234222	-0.437913295109851	0.661449137513329	NA
AC005754.7	0.0510212386234448	-2.17722180150586	4.97181023234222	-0.437913295109851	0.661449137513329	NA
AC005757.6	0.10204247724689	-1.51113200272812	4.94024960891135	-0.305881710916448	0.759694711552031	NA
AC005772.2	0.876024108213615	-3.59040015251278	2.82885791482657	-1.26920483835361	0.204368015868796	NA
AC005776.1	0.153063715870335	-0.944787519250074	4.89080059761529	-0.193176454527863	0.846820777981863	NA
AC005785.2	0.213062407887162	-0.549326771335645	4.86578517513937	-0.112895812610533	0.910113156160331	NA
AC005785.5	1.75536959341043	0.225411676772713	1.85363658308092	0.121605107943035	0.903211767962784	NA
AC005786.3	0.421636089077632	0.451590132595769	3.47272255873439	0.130039219937094	0.896535397099348	NA
AC005786.6	2.47801558397538	-6.51413202387543	1.87081079933434	-3.48198333374666	0.00049771466832499	NA
AC005786.7	3.73125382438836	0.348321902022991	1.16359967815003	0.299348571990651	0.764674097554483	NA
AC005795.1	1.34450711099633	2.16620712845543	2.00497822550056	1.0804142912398	0.27995773466145	NA
AC005943.6	0.153063715870335	-0.944787519250074	4.89080059761529	-0.193176454527863	0.846820777981863	NA
AC005944.2	0.417147362380941	0.455327345233079	3.36734821132508	0.13521837263569	0.892439221237836	NA
AC005954.3	0.0510212386234448	-2.17722180150586	4.97181023234222	-0.437913295109851	0.661449137513329	NA
AC005954.4	0.0510212386234448	-2.17722180150586	4.97181023234222	-0.437913295109851	0.661449137513329	NA
AC006000.5	0.0510212386234448	-2.17722180150586	4.97181023234222	-0.437913295109851	0.661449137513329	NA
AC006026.9	0.204084954493779	-0.539974530238658	4.86527003890622	-0.110985521033906	0.911627828334855	NA
AC006033.22	0.828009844795036	-4.93091800248063	3.97934857568124	-1.23912693464821	0.215298493635026	NA
AC006042.8	1.56174384380185	-0.231068202939638	1.86768647586964	-0.123718946367616	0.901537809881146	NA
AC006050.2	0.825002869590171	-4.92871644896248	3.9867179472278	-1.23628421027119	0.216352938215662	NA
AC006077.3	1.18215153995428	-1.12731587544347	2.61130160884995	-0.431706499020597	0.665954743325416	NA
AC006077.4	0.828009844795036	-4.93091800248063	3.97934857568124	-1.23912693464821	0.215298493635026	NA
AC006115.7	1.15837706328932	1.90512109024031	2.18351967648747	0.872500079003176	0.382935625083439	NA
AC006116.19	0.153063715870335	-0.944787519250074	4.89080059761529	-0.193176454527863	0.846820777981863	NA
AC006116.21	0.106531203943581	-1.63782608171926	4.94540826453104	-0.331181167279133	0.740507644649265	NA
AC006116.28	0.879031083418481	-3.59168965503957	2.82589444590759	-1.27099214913741	0.20373144162768	NA
AC006129.2	0.630209770268103	1.03599209199093	2.81516363403063	0.36800421810921	0.712870088972959	NA
AC006130.4	0.106531203943581	-1.63782608171926	4.94540826453104	-0.331181167279133	0.740507644649265	NA
AC006130.5	0.0510212386234448	-2.17722180150586	4.97181023234222	-0.437913295109851	0.661449137513329	NA
AC006195.2	0.0510212386234448	-2.17722180150586	4.97181023234222	-0.437913295109851	0.661449137513329	NA
AC006262.6	0.828009844795036	-4.93091800248063	3.97934857568124	-1.23912693464821	0.215298493635026	NA
AC006272.2	0.106531203943581	-1.63782608171926	4.94540826453104	-0.331181167279133	0.740507644649265	NA
AC006277.2	2.01164313624115	-2.09690557888094	1.55016137784683	-1.35270147279346	0.176151019751052	NA
AC006296.1	0.106531203943581	-1.63782608171926	4.94540826453104	-0.331181167279133	0.740507644649265	NA
AC006296.2	0.828009844795036	-4.93091800248063	3.97934857568124	-1.23912693464821	0.215298493635026	NA
AC006369.2	0.10204247724689	-1.51113200272812	4.94024960891135	-0.305881710916448	0.759694711552031	NA
AC006372.4	0.0510212386234448	-2.17722180150586	4.97181023234222	-0.437913295109851	0.661449137513329	NA
AC006427.4	0.10204247724689	-1.51113200272812	4.94024960891135	-0.305881710916448	0.759694711552031	NA
AC006445.11	0.10204247724689	-1.51113200272812	4.94024960891135	-0.305881710916448	0.759694711552031	NA
AC006445.7	0.106531203943581	-1.63782608171926	4.94540826453104	-0.331181167279133	0.740507644649265	NA
AC006460.2	0.259594919813915	-0.221534649168761	4.3519133939775	-0.0509051143975744	0.959401130095843	NA
AC006483.5	0.106531203943581	-1.63782608171926	4.94540826453104	-0.331181167279133	0.740507644649265	NA
AC006486.10	3.2162817819001	-1.8035818072136	1.16146207916533	-1.55285466444993	0.120457859690417	NA
AC006509.7	0.0510212386234448	-2.17722180150586	4.97181023234222	-0.437913295109851	0.661449137513329	NA
AC006538.1	1.08459778940409	-1.6331411784052	2.09829500114637	-0.778318195255177	0.436381451476458	NA
AC006547.13	0.31061615843736	0.0424025537336664	3.98759778583968	0.0106336085059134	0.991515767838299	NA
AC006947.1	0.10204247724689	-1.51113200272812	4.94024960891135	-0.305881710916448	0.759694711552031	NA
AC006960.5	0.259594919813915	-0.221534649168761	4.3519133939775	-0.0509051143975744	0.959401130095843	NA
AC006978.6	11.1517611601562	0.337294101757004	0.656692510421837	0.513625626003163	0.607513759586558	0.787902527698268
AC007036.4	0.41265863568425	0.458318740346237	3.5377664026157	0.129550311746805	0.896922217312223	NA
AC007036.6	1.03357655078064	-1.99112327909743	2.16571216293853	-0.919385001003917	0.357894231770257	NA
AC007040.11	0.106531203943581	-1.63782608171926	4.94540826453104	-0.331181167279133	0.740507644649265	NA
AC007050.17	0.106531203943581	-1.63782608171926	4.94540826453104	-0.331181167279133	0.740507644649265	NA
AC007064.22	0.0510212386234448	-2.17722180150586	4.97181023234222	-0.437913295109851	0.661449137513329	NA
AC007106.2	1.03357655078064	-1.99112327909743	2.16571216293853	-0.919385001003917	0.357894231770257	NA
AC007126.1	0.0510212386234448	-2.17722180150586	4.97181023234222	-0.437913295109851	0.661449137513329	NA
AC007136.1	0.106531203943581	-1.63782608171926	4.94540826453104	-0.331181167279133	0.740507644649265	NA
AC007179.1	0.828009844795036	-4.93091800248063	3.97934857568124	-1.23912693464821	0.215298493635026	NA
AC007182.6	0.828009844795036	-4.93091800248063	3.97934857568124	-1.23912693464821	0.215298493635026	NA
AC007191.4	0.468168601004386	0.626457364818761	3.19059161770691	0.196345204864857	0.844339981553315	NA
AC007238.1	1.55756951888349	2.37088787328003	1.82355549814008	1.30014571845946	0.193551030767096	NA
AC007253.1	0.828009844795036	-4.93091800248063	3.97934857568124	-1.23912693464821	0.215298493635026	NA
AC007278.2	0.0510212386234448	-2.17722180150586	4.97181023234222	-0.437913295109851	0.661449137513329	NA
AC007278.3	0.319593611830743	0.0474301407202904	4.83863284599442	0.00980238472930522	0.992178953815452	NA
AC007292.3	2.81170417945285	1.25020440616064	1.57657825413896	0.79298595098499	0.427786008098687	NA
AC007292.4	0.153063715870335	-0.944787519250074	4.89080059761529	-0.193176454527863	0.846820777981863	NA
AC007292.6	0.106531203943581	-1.63782608171926	4.94540826453104	-0.331181167279133	0.740507644649265	NA
AC007308.7	0.106531203943581	-1.63782608171926	4.94540826453104	-0.331181167279133	0.740507644649265	NA
AC007326.10	0.825002869590171	-4.92871644896248	3.9867179472278	-1.23628421027119	0.216352938215662	NA
AC007365.3	0.319593611830743	0.0474301407202904	4.83863284599442	0.00980238472930522	0.992178953815452	NA
AC007383.3	0.106531203943581	-1.63782608171926	4.94540826453104	-0.331181167279133	0.740507644649265	NA
AC007383.4	0.153063715870335	-0.944787519250074	4.89080059761529	-0.193176454527863	0.846820777981863	NA
AC007405.4	0.0510212386234448	-2.17722180150586	4.97181023234222	-0.437913295109851	0.661449137513329	NA
AC007405.6	0.0510212386234448	-2.17722180150586	4.97181023234222	-0.437913295109851	0.661449137513329	NA
AC007405.8	0.0510212386234448	-2.17722180150586	4.97181023234222	-0.437913295109851	0.661449137513329	NA
AC007491.1	0.0510212386234448	-2.17722180150586	4.97181023234222	-0.437913295109851	0.661449137513329	NA
AC007557.2	0.106531203943581	-1.63782608171926	4.94540826453104	-0.331181167279133	0.740507644649265	NA
AC007559.1	0.0510212386234448	-2.17722180150586	4.97181023234222	-0.437913295109851	0.661449137513329	NA
AC007566.10	7.06663657016573	0.883219554860241	0.904619229857201	0.976343997241427	0.328894023810227	NA
AC007618.3	0.10204247724689	-1.51113200272812	4.94024960891135	-0.305881710916448	0.759694711552031	NA
AC007620.3	0.778784759441746	1.36560107523084	2.49626417649643	0.547057914818735	0.584338944272375	NA
AC007682.1	0.0510212386234448	-2.17722180150586	4.97181023234222	-0.437913295109851	0.661449137513329	NA
AC007750.5	0.204084954493779	-0.539974530238658	4.86527003890622	-0.110985521033906	0.911627828334855	NA
AC007919.18	0.0510212386234448	-2.17722180150586	4.97181023234222	-0.437913295109851	0.661449137513329	NA
AC007919.19	0.213062407887162	-0.549326771335645	4.86578517513937	-0.112895812610533	0.910113156160331	NA
AC007950.2	0.259594919813915	-0.221534649168761	4.3519133939775	-0.0509051143975744	0.959401130095843	NA
AC008067.2	0.934541048738617	-3.28435504542439	2.91747770744706	-1.12575154800355	0.260270697957616	NA
AC008069.1	0.106531203943581	-1.63782608171926	4.94540826453104	-0.331181167279133	0.740507644649265	NA
AC008079.10	0.732252247514993	1.26000385008827	2.56064258191631	0.492065491289814	0.622673046517034	NA
AC008155.2	0.106531203943581	-1.63782608171926	4.94540826453104	-0.331181167279133	0.740507644649265	NA
AC008264.4	0.828009844795036	-4.93091800248063	3.97934857568124	-1.23912693464821	0.215298493635026	NA
AC008269.2	0.315104885134051	0.0379101606846323	3.93217253117601	0.00964102169578362	0.992307696804452	NA
AC008277.1	0.10204247724689	-1.51113200272812	4.94024960891135	-0.305881710916448	0.759694711552031	NA
AC008440.5	0.153063715870335	-0.944787519250074	4.89080059761529	-0.193176454527863	0.846820777981863	NA
AC008697.1	0.306127431740669	0.0340760835705965	4.83912838294913	0.00704178126182082	0.994381517884329	NA
AC008746.12	1.19413596855253	-1.20778657368657	1.989382127346	-0.607116429309562	0.54377364775537	NA
AC008753.3	0.930052322041925	-2.81785127068054	2.68402415678673	-1.04986062199009	0.293782198471409	NA
AC008850.3	0.417147362380941	0.455327345233079	3.36734821132508	0.13521837263569	0.892439221237836	NA
AC008982.2	16.1235667567344	1.95592872604067	0.755108197042455	2.59026287054158	0.00959026682613281	0.0615593436578428
AC009095.4	0.10204247724689	-1.51113200272812	4.94024960891135	-0.305881710916448	0.759694711552031	NA
AC009120.11	0.31061615843736	0.0424025537336664	3.98759778583968	0.0106336085059134	0.991515767838299	NA
AC009120.3	2.76696782079625	3.17592828240654	1.57997408194437	2.01011416497297	0.0444191072007364	NA
AC009120.5	0.0510212386234448	-2.17722180150586	4.97181023234222	-0.437913295109851	0.661449137513329	NA
AC009120.6	8.28872134030159	-0.562072799531916	0.689887082009813	-0.814731590413983	0.415225966589306	NA
AC009133.12	2.45006678239205	0.943077535534093	1.62053139467969	0.581955732934441	0.560596498524935	NA
AC009133.15	0.0510212386234448	-2.17722180150586	4.97181023234222	-0.437913295109851	0.661449137513329	NA
AC009133.17	0.0510212386234448	-2.17722180150586	4.97181023234222	-0.437913295109851	0.661449137513329	NA
AC009133.21	2.58005806122227	-4.23747498588199	1.5403600814564	-2.7509639057093	0.00594201901331111	NA
AC009158.1	0.106531203943581	-1.63782608171926	4.94540826453104	-0.331181167279133	0.740507644649265	NA
AC009228.1	1.03357655078064	-1.99112327909743	2.16571216293853	-0.919385001003917	0.357894231770257	NA
AC009236.2	0.0510212386234448	-2.17722180150586	4.97181023234222	-0.437913295109851	0.661449137513329	NA
AC009237.8	0.10204247724689	-1.51113200272812	4.94024960891135	-0.305881710916448	0.759694711552031	NA
AC009245.3	0.579188531644658	0.910279887599381	2.98722150764193	0.304724602869488	0.760575909861287	NA
AC009264.1	0.10204247724689	-1.51113200272812	4.94024960891135	-0.305881710916448	0.759694711552031	NA
AC009276.4	0.0510212386234448	-2.17722180150586	4.97181023234222	-0.437913295109851	0.661449137513329	NA
AC009299.2	0.0510212386234448	-2.17722180150586	4.97181023234222	-0.437913295109851	0.661449137513329	NA
AC009303.1	0.0510212386234448	-2.17722180150586	4.97181023234222	-0.437913295109851	0.661449137513329	NA
AC009303.3	0.157552442567026	-0.965015793346579	4.89226624378896	-0.197253327038717	0.843629301338068	NA
AC009312.1	0.828009844795036	-4.93091800248063	3.97934857568124	-1.23912693464821	0.215298493635026	NA
AC009313.2	0.106531203943581	-1.63782608171926	4.94540826453104	-0.331181167279133	0.740507644649265	NA
AC009362.2	0.157552442567026	-0.965015793346579	4.89226624378896	-0.197253327038717	0.843629301338068	NA
AC009403.2	4.14961200870401	-0.577173958804572	0.985797796599279	-0.585489195447238	0.558218829470691	NA
AC009404.2	2.84894483620789	-0.441843833232598	1.22019854960337	-0.36210814492135	0.717271217326435	NA
AC009473.1	0.985562287362061	-2.4843073929756	2.30922457237902	-1.07581887993519	0.282008266857484	NA
AC009474.2	2.72941276226288	3.13654353176566	1.6473510429651	1.90399219714587	0.0569112004106371	NA
AC009480.4	0.0510212386234448	-2.17722180150586	4.97181023234222	-0.437913295109851	0.661449137513329	NA
AC009495.2	0.0510212386234448	-2.17722180150586	4.97181023234222	-0.437913295109851	0.661449137513329	NA
AC009495.3	0.0510212386234448	-2.17722180150586	4.97181023234222	-0.437913295109851	0.661449137513329	NA
AC009495.4	0.10204247724689	-1.51113200272812	4.94024960891135	-0.305881710916448	0.759694711552031	NA
AC009501.4	7.79447332705223	-2.39695564187258	0.783223030239509	-3.06037431143923	0.00221060523685784	NA
AC009505.2	0.106531203943581	-1.63782608171926	4.94540826453104	-0.331181167279133	0.740507644649265	NA
AC009506.1	0.31061615843736	0.0424025537336664	3.98759778583968	0.0106336085059134	0.991515767838299	NA
AC009518.4	0.106531203943581	-1.63782608171926	4.94540826453104	-0.331181167279133	0.740507644649265	NA
AC009542.2	0.208573681190471	-0.54453608678401	4.86552089270564	-0.111917325768835	0.910888958932957	NA
AC009784.3	1.18664026665098	-1.12277667233358	2.04180520148265	-0.549894118948408	0.582391998203182	NA
AC009950.2	1.08459778940409	-1.6331411784052	2.09829500114637	-0.778318195255177	0.436381451476458	NA
AC009961.3	1.86338254884583	0.357254466221146	1.70962712014454	0.20896630733779	0.834474540794519	NA
AC009961.5	0.825002869590171	-4.92871644896248	3.9867179472278	-1.23628421027119	0.216352938215662	NA
AC010091.1	0.825002869590171	-4.92871644896248	3.9867179472278	-1.23628421027119	0.216352938215662	NA
AC010095.6	0.0510212386234448	-2.17722180150586	4.97181023234222	-0.437913295109851	0.661449137513329	NA
AC010096.1	0.157552442567026	-0.965015793346579	4.89226624378896	-0.197253327038717	0.843629301338068	NA
AC010148.1	0.0510212386234448	-2.17722180150586	4.97181023234222	-0.437913295109851	0.661449137513329	NA
AC010150.1	2.97522710020839	1.33856705769744	1.60242228910536	0.835339764554059	0.403526434341277	NA
AC010226.4	0.0510212386234448	-2.17722180150586	4.97181023234222	-0.437913295109851	0.661449137513329	NA
AC010240.3	0.106531203943581	-1.63782608171926	4.94540826453104	-0.331181167279133	0.740507644649265	NA
AC010468.2	0.0510212386234448	-2.17722180150586	4.97181023234222	-0.437913295109851	0.661449137513329	NA
AC010492.2	1.45373088836645	-0.405563974940408	1.82379430747454	-0.22237374756477	0.824022946622727	NA
AC010524.4	0.0510212386234448	-2.17722180150586	4.97181023234222	-0.437913295109851	0.661449137513329	NA
AC010525.4	0.828009844795036	-4.93091800248063	3.97934857568124	-1.23912693464821	0.215298493635026	NA
AC010677.5	0.982555312157196	-2.48323446664591	2.31070125742696	-1.07466703394236	0.282523828097286	NA
AC010729.1	0.0510212386234448	-2.17722180150586	4.97181023234222	-0.437913295109851	0.661449137513329	NA
AC010729.2	0.828009844795036	-4.93091800248063	3.97934857568124	-1.23912693464821	0.215298493635026	NA
AC010761.13	0.208573681190471	-0.54453608678401	4.86552089270564	-0.111917325768835	0.910888958932957	NA
AC010761.6	0.985562287362061	-2.4843073929756	2.30922457237902	-1.07581887993519	0.282008266857484	NA
AC010761.8	0.10204247724689	-1.51113200272812	4.94024960891135	-0.305881710916448	0.759694711552031	NA
AC010883.5	1.65301271438521	-5.92946479543194	2.14765809701584	-2.76089793048107	0.00576426882250779	NA
AC010886.2	0.106531203943581	-1.63782608171926	4.94540826453104	-0.331181167279133	0.740507644649265	NA
AC010970.2	0.153063715870335	-0.944787519250074	4.89080059761529	-0.193176454527863	0.846820777981863	NA
AC010976.2	1.70403395300865	-4.55857376287419	1.95596699295342	-2.33059851178314	0.019774540040762	NA
AC010987.5	0.0510212386234448	-2.17722180150586	4.97181023234222	-0.437913295109851	0.661449137513329	NA
AC011242.5	0.106531203943581	-1.63782608171926	4.94540826453104	-0.331181167279133	0.740507644649265	NA
AC011247.3	0.825002869590171	-4.92871644896248	3.9867179472278	-1.23628421027119	0.216352938215662	NA
AC011286.1	0.213062407887162	-0.549326771335645	4.86578517513937	-0.112895812610533	0.910113156160331	NA
AC011288.2	0.153063715870335	-0.944787519250074	4.89080059761529	-0.193176454527863	0.846820777981863	NA
AC011290.5	0.10204247724689	-1.51113200272812	4.94024960891135	-0.305881710916448	0.759694711552031	NA
AC011294.3	0.106531203943581	-1.63782608171926	4.94540826453104	-0.331181167279133	0.740507644649265	NA
AC011330.5	0.0510212386234448	-2.17722180150586	4.97181023234222	-0.437913295109851	0.661449137513329	NA
AC011380.8	0.630209770268103	1.03599209199093	2.81516363403063	0.36800421810921	0.712870088972959	NA
AC011524.2	0.0510212386234448	-2.17722180150586	4.97181023234222	-0.437913295109851	0.661449137513329	NA
AC011558.5	0.930052322041925	-2.81785127068054	2.68402415678673	-1.04986062199009	0.293782198471409	NA
AC011742.5	0.0510212386234448	-2.17722180150586	4.97181023234222	-0.437913295109851	0.661449137513329	NA
AC011753.5	0.153063715870335	-0.944787519250074	4.89080059761529	-0.193176454527863	0.846820777981863	NA
AC011901.2	0.825002869590171	-4.92871644896248	3.9867179472278	-1.23628421027119	0.216352938215662	NA
AC012123.1	0.0510212386234448	-2.17722180150586	4.97181023234222	-0.437913295109851	0.661449137513329	NA
AC012314.8	0.10204247724689	-1.51113200272812	4.94024960891135	-0.305881710916448	0.759694711552031	NA
AC012358.7	0.10204247724689	-1.51113200272812	4.94024960891135	-0.305881710916448	0.759694711552031	NA
AC012358.8	3.7581861845685	0.29796344652235	1.3280102563965	0.224368332313081	0.822470709707638	NA
AC012363.13	0.0510212386234448	-2.17722180150586	4.97181023234222	-0.437913295109851	0.661449137513329	NA
AC012368.1	0.985562287362061	-2.4843073929756	2.30922457237902	-1.07581887993519	0.282008266857484	NA
AC012442.6	0.982555312157196	-2.48323446664591	2.31070125742696	-1.07466703394236	0.282523828097286	NA
AC012506.3	0.0510212386234448	-2.17722180150586	4.97181023234222	-0.437913295109851	0.661449137513329	NA
AC012593.1	0.106531203943581	-1.63782608171926	4.94540826453104	-0.331181167279133	0.740507644649265	NA
AC012593.2	0.828009844795036	-4.93091800248063	3.97934857568124	-1.23912693464821	0.215298493635026	NA
AC012613.2	0.0510212386234448	-2.17722180150586	4.97181023234222	-0.437913295109851	0.661449137513329	NA
AC012668.2	0.106531203943581	-1.63782608171926	4.94540826453104	-0.331181167279133	0.740507644649265	NA
AC013402.4	0.106531203943581	-1.63782608171926	4.94540826453104	-0.331181167279133	0.740507644649265	NA
AC013410.1	0.825002869590171	-4.92871644896248	3.9867179472278	-1.23628421027119	0.216352938215662	NA
AC013460.1	0.0510212386234448	-2.17722180150586	4.97181023234222	-0.437913295109851	0.661449137513329	NA
AC013463.2	0.10204247724689	-1.51113200272812	4.94024960891135	-0.305881710916448	0.759694711552031	NA
AC013474.4	0.208573681190471	-0.54453608678401	4.86552089270564	-0.111917325768835	0.910888958932957	NA
AC015849.13	1.51103700695674	2.31420684011505	1.81572617068411	1.27453515705131	0.202473821216488	NA
AC015849.14	0.828009844795036	-4.93091800248063	3.97934857568124	-1.23912693464821	0.215298493635026	NA
AC015849.16	0.0510212386234448	-2.17722180150586	4.97181023234222	-0.437913295109851	0.661449137513329	NA
AC015849.19	0.574699804947967	0.913464071178118	2.88590842987563	0.316525660246775	0.751603551535626	NA
AC015971.2	0.157552442567026	-0.965015793346579	4.89226624378896	-0.197253327038717	0.843629301338068	NA
AC015987.1	0.0510212386234448	-2.17722180150586	4.97181023234222	-0.437913295109851	0.661449137513329	NA
AC016712.1	0.264083646510607	-0.224917424102779	4.44945726443978	-0.0505494065310678	0.959684578981355	NA
AC016722.3	0.0510212386234448	-2.17722180150586	4.97181023234222	-0.437913295109851	0.661449137513329	NA
AC016722.4	0.0510212386234448	-2.17722180150586	4.97181023234222	-0.437913295109851	0.661449137513329	NA
AC016739.2	6.3706085380026	1.47499075470302	1.12244323049453	1.31408940303659	0.18881611983556	NA
AC016747.3	6.67357808622809	0.800558040146974	0.958423834909463	0.835286030029291	0.403556681145803	NA
AC016894.1	0.574699804947967	0.913464071178118	2.88590842987563	0.316525660246775	0.751603551535626	NA
AC016910.1	0.106531203943581	-1.63782608171926	4.94540826453104	-0.331181167279133	0.740507644649265	NA
AC016999.2	0.0510212386234448	-2.17722180150586	4.97181023234222	-0.437913295109851	0.661449137513329	NA
AC017006.2	0.106531203943581	-1.63782608171926	4.94540826453104	-0.331181167279133	0.740507644649265	NA
AC017048.1	0.0510212386234448	-2.17722180150586	4.97181023234222	-0.437913295109851	0.661449137513329	NA
AC017104.6	0.213062407887162	-0.549326771335645	4.86578517513937	-0.112895812610533	0.910113156160331	NA
AC018442.1	0.370614850454187	0.260506851371924	3.86864422347164	0.0673380223984905	0.946312608070405	NA
AC018462.2	0.106531203943581	-1.63782608171926	4.94540826453104	-0.331181167279133	0.740507644649265	NA
AC018634.9	0.10204247724689	-1.51113200272812	4.94024960891135	-0.305881710916448	0.759694711552031	NA
AC018647.3	0.0510212386234448	-2.17722180150586	4.97181023234222	-0.437913295109851	0.661449137513329	NA
AC018693.6	0.157552442567026	-0.965015793346579	4.89226624378896	-0.197253327038717	0.843629301338068	NA
AC018712.2	0.876024108213615	-3.59040015251278	2.82885791482657	-1.26920483835361	0.204368015868796	NA
AC018816.3	0.0510212386234448	-2.17722180150586	4.97181023234222	-0.437913295109851	0.661449137513329	NA
AC018890.6	0.157552442567026	-0.965015793346579	4.89226624378896	-0.197253327038717	0.843629301338068	NA
AC019129.1	0.259594919813915	-0.221534649168761	4.3519133939775	-0.0509051143975744	0.959401130095843	NA
AC019181.3	0.10204247724689	-1.51113200272812	4.94024960891135	-0.305881710916448	0.759694711552031	NA
AC019185.4	0.825002869590171	-4.92871644896248	3.9867179472278	-1.23628421027119	0.216352938215662	NA
AC019186.1	0.0510212386234448	-2.17722180150586	4.97181023234222	-0.437913295109851	0.661449137513329	NA
AC020550.7	0.10204247724689	-1.51113200272812	4.94024960891135	-0.305881710916448	0.759694711552031	NA
AC020743.3	0.0510212386234448	-2.17722180150586	4.97181023234222	-0.437913295109851	0.661449137513329	NA
AC020951.1	0.315104885134051	0.0379101606846323	3.93217253117601	0.00964102169578362	0.992307696804452	NA
AC022007.5	0.106531203943581	-1.63782608171926	4.94540826453104	-0.331181167279133	0.740507644649265	NA
AC022154.7	0.213062407887162	-0.549326771335645	4.86578517513937	-0.112895812610533	0.910113156160331	NA
AC022182.1	0.208573681190471	-0.54453608678401	4.86552089270564	-0.111917325768835	0.910888958932957	NA
AC022182.3	0.264083646510607	-0.224917424102779	4.44945726443978	-0.0505494065310678	0.959684578981355	NA
AC022431.3	0.0510212386234448	-2.17722180150586	4.97181023234222	-0.437913295109851	0.661449137513329	NA
AC022816.2	0.828009844795036	-4.93091800248063	3.97934857568124	-1.23912693464821	0.215298493635026	NA
AC022819.3	0.838783451458573	1.45021922421563	2.41739526574136	0.599909847085298	0.548566319463476	NA
AC023590.1	0.10204247724689	-1.51113200272812	4.94024960891135	-0.305881710916448	0.759694711552031	NA
AC024082.4	0.0510212386234448	-2.17722180150586	4.97181023234222	-0.437913295109851	0.661449137513329	NA
AC024084.1	0.417147362380941	0.455327345233079	3.36734821132508	0.13521837263569	0.892439221237836	NA
AC024560.3	6.40219311834745	1.51500590406852	1.0862602957213	1.39469877527147	0.163106694381859	NA
AC025171.1	8.8879753337815	0.741397883293501	0.790938728566789	0.937364496788446	0.348571096866318	0.583188616995705
AC025918.2	0.0510212386234448	-2.17722180150586	4.97181023234222	-0.437913295109851	0.661449137513329	NA
AC026150.6	0.153063715870335	-0.944787519250074	4.89080059761529	-0.193176454527863	0.846820777981863	NA
AC026202.3	0.157552442567026	-0.965015793346579	4.89226624378896	-0.197253327038717	0.843629301338068	NA
AC026271.5	1.1341372765357	-1.34009405526805	2.61483354455286	-0.512496888400295	0.608303297459256	NA
AC026471.6	0.0510212386234448	-2.17722180150586	4.97181023234222	-0.437913295109851	0.661449137513329	NA
AC034243.1	0.0510212386234448	-2.17722180150586	4.97181023234222	-0.437913295109851	0.661449137513329	NA
AC051649.12	0.616743590178029	1.04266249703354	3.09135537655666	0.337283285170183	0.735903358759735	NA
AC053503.6	0.0510212386234448	-2.17722180150586	4.97181023234222	-0.437913295109851	0.661449137513329	NA
AC058791.1	6.77979488839334	0.113034418218868	0.839486343797334	0.134647119698896	0.892890884674897	NA
AC061961.2	0.208573681190471	-0.54453608678401	4.86552089270564	-0.111917325768835	0.910888958932957	NA
AC061992.2	0.0510212386234448	-2.17722180150586	4.97181023234222	-0.437913295109851	0.661449137513329	NA
AC063976.7	0.0510212386234448	-2.17722180150586	4.97181023234222	-0.437913295109851	0.661449137513329	NA
AC063980.3	0.0510212386234448	-2.17722180150586	4.97181023234222	-0.437913295109851	0.661449137513329	NA
AC064834.1	0.0510212386234448	-2.17722180150586	4.97181023234222	-0.437913295109851	0.661449137513329	NA
AC064875.2	0.0510212386234448	-2.17722180150586	4.97181023234222	-0.437913295109851	0.661449137513329	NA
AC067956.1	0.0510212386234448	-2.17722180150586	4.97181023234222	-0.437913295109851	0.661449137513329	NA
AC068044.1	0.10204247724689	-1.51113200272812	4.94024960891135	-0.305881710916448	0.759694711552031	NA
AC068135.1	0.0510212386234448	-2.17722180150586	4.97181023234222	-0.437913295109851	0.661449137513329	NA
AC068483.1	0.106531203943581	-1.63782608171926	4.94540826453104	-0.331181167279133	0.740507644649265	NA
AC068492.1	0.0510212386234448	-2.17722180150586	4.97181023234222	-0.437913295109851	0.661449137513329	NA
AC068499.10	0.157552442567026	-0.965015793346579	4.89226624378896	-0.197253327038717	0.843629301338068	NA
AC068522.4	0.157552442567026	-0.965015793346579	4.89226624378896	-0.197253327038717	0.843629301338068	NA
AC068580.6	0.0510212386234448	-2.17722180150586	4.97181023234222	-0.437913295109851	0.661449137513329	NA
AC068657.2	1.76255089353365	-4.383223484367	2.24676620645088	-1.95090324564343	0.0510685564949782	NA
AC068831.15	0.930052322041925	-2.81785127068054	2.68402415678673	-1.04986062199009	0.293782198471409	NA
AC068831.16	0.157552442567026	-0.965015793346579	4.89226624378896	-0.197253327038717	0.843629301338068	NA
AC069257.6	0.208573681190471	-0.54453608678401	4.86552089270564	-0.111917325768835	0.910888958932957	NA
AC069277.2	0.153063715870335	-0.944787519250074	4.89080059761529	-0.193176454527863	0.846820777981863	NA
AC069368.3	0.0510212386234448	-2.17722180150586	4.97181023234222	-0.437913295109851	0.661449137513329	NA
AC069513.4	0.106531203943581	-1.63782608171926	4.94540826453104	-0.331181167279133	0.740507644649265	NA
AC072062.3	0.0510212386234448	-2.17722180150586	4.97181023234222	-0.437913295109851	0.661449137513329	NA
AC073043.1	1.19561772004436	-1.26733199775523	2.21111229217631	-0.573164918959339	0.566533034809812	NA
AC073063.10	0.153063715870335	-0.944787519250074	4.89080059761529	-0.193176454527863	0.846820777981863	NA
AC073065.3	0.157552442567026	-0.965015793346579	4.89226624378896	-0.197253327038717	0.843629301338068	NA
AC073072.7	0.106531203943581	-1.63782608171926	4.94540826453104	-0.331181167279133	0.740507644649265	NA
AC073115.6	0.0510212386234448	-2.17722180150586	4.97181023234222	-0.437913295109851	0.661449137513329	NA
AC073115.7	0.0510212386234448	-2.17722180150586	4.97181023234222	-0.437913295109851	0.661449137513329	NA
AC073130.1	0.315104885134051	0.0379101606846323	3.93217253117601	0.00964102169578362	0.992307696804452	NA
AC073254.1	0.157552442567026	-0.965015793346579	4.89226624378896	-0.197253327038717	0.843629301338068	NA
AC073264.6	0.828009844795036	-4.93091800248063	3.97934857568124	-1.23912693464821	0.215298493635026	NA
AC073283.7	0.10204247724689	-1.51113200272812	4.94024960891135	-0.305881710916448	0.759694711552031	NA
AC073343.13	0.106531203943581	-1.63782608171926	4.94540826453104	-0.331181167279133	0.740507644649265	NA
AC073621.2	0.106531203943581	-1.63782608171926	4.94540826453104	-0.331181167279133	0.740507644649265	NA
AC073641.2	0.876024108213615	-3.59040015251278	2.82885791482657	-1.26920483835361	0.204368015868796	NA
AC073834.3	0.106531203943581	-1.63782608171926	4.94540826453104	-0.331181167279133	0.740507644649265	NA
AC073934.6	0.10204247724689	-1.51113200272812	4.94024960891135	-0.305881710916448	0.759694711552031	NA
AC074117.10	1.66679329625361	-0.0225689444735716	1.7770988642157	-0.0126998812097784	0.989867233239982	NA
AC074117.13	0.0510212386234448	-2.17722180150586	4.97181023234222	-0.437913295109851	0.661449137513329	NA
AC074141.3	0.570211078251276	0.917816180963295	2.94033076035985	0.312147256810988	0.754928613695035	NA
AC074286.1	3.57670835702619	0.243063407203243	1.16148830382352	0.209268923675855	0.83423830998174	NA
AC074289.1	1.29317147059456	-0.803435061334395	1.9100454432288	-0.420636621072347	0.674020448068816	NA
AC074389.5	0.106531203943581	-1.63782608171926	4.94540826453104	-0.331181167279133	0.740507644649265	NA
AC074391.1	0.876024108213615	-3.59040015251278	2.82885791482657	-1.26920483835361	0.204368015868796	NA
AC078883.4	0.106531203943581	-1.63782608171926	4.94540826453104	-0.331181167279133	0.740507644649265	NA
AC078899.1	0.208573681190471	-0.54453608678401	4.86552089270564	-0.111917325768835	0.910888958932957	NA
AC078899.4	0.0510212386234448	-2.17722180150586	4.97181023234222	-0.437913295109851	0.661449137513329	NA
AC079150.2	0.0510212386234448	-2.17722180150586	4.97181023234222	-0.437913295109851	0.661449137513329	NA
AC079154.1	0.106531203943581	-1.63782608171926	4.94540826453104	-0.331181167279133	0.740507644649265	NA
AC079250.1	0.10204247724689	-1.51113200272812	4.94024960891135	-0.305881710916448	0.759694711552031	NA
AC079305.10	0.978066585460505	-2.27545507607147	2.64060792324377	-0.861716370704617	0.388843614732444	NA
AC079305.11	0.0510212386234448	-2.17722180150586	4.97181023234222	-0.437913295109851	0.661449137513329	NA
AC079305.8	0.259594919813915	-0.221534649168761	4.3519133939775	-0.0509051143975744	0.959401130095843	NA
AC079466.1	0.828009844795036	-4.93091800248063	3.97934857568124	-1.23912693464821	0.215298493635026	NA
AC079584.2	0.106531203943581	-1.63782608171926	4.94540826453104	-0.331181167279133	0.740507644649265	NA
AC079612.1	0.106531203943581	-1.63782608171926	4.94540826453104	-0.331181167279133	0.740507644649265	NA
AC079613.1	0.0510212386234448	-2.17722180150586	4.97181023234222	-0.437913295109851	0.661449137513329	NA
AC079741.2	0.879031083418481	-3.59168965503957	2.82589444590759	-1.27099214913741	0.20373144162768	NA
AC079742.4	0.106531203943581	-1.63782608171926	4.94540826453104	-0.331181167279133	0.740507644649265	NA
AC079779.4	0.157552442567026	-0.965015793346579	4.89226624378896	-0.197253327038717	0.843629301338068	NA
AC079807.2	0.519189839627831	0.779474176567381	3.05362841671161	0.255261633112119	0.798521030889649	NA
AC079807.4	0.157552442567026	-0.965015793346579	4.89226624378896	-0.197253327038717	0.843629301338068	NA
AC079922.2	0.153063715870335	-0.944787519250074	4.89080059761529	-0.193176454527863	0.846820777981863	NA
AC079922.3	0.421636089077632	0.451590132595769	3.47272255873439	0.130039219937094	0.896535397099348	NA
AC080002.1	0.106531203943581	-1.63782608171926	4.94540826453104	-0.331181167279133	0.740507644649265	NA
AC083843.1	1.61577205763016	-0.124292206255941	1.81558422555976	-0.0684585184791528	0.945420640029722	NA
AC083843.4	0.264083646510607	-0.224917424102779	4.44945726443978	-0.0505494065310678	0.959684578981355	NA
AC083884.8	0.828009844795036	-4.93091800248063	3.97934857568124	-1.23912693464821	0.215298493635026	NA
AC083900.1	1.96362887282257	-2.31913792372748	1.46924578672899	-1.5784547042266	0.114461186274134	NA
AC084082.3	0.106531203943581	-1.63782608171926	4.94540826453104	-0.331181167279133	0.740507644649265	NA
AC084149.2	0.0510212386234448	-2.17722180150586	4.97181023234222	-0.437913295109851	0.661449137513329	NA
AC084219.4	0.208573681190471	-0.54453608678401	4.86552089270564	-0.111917325768835	0.910888958932957	NA
AC087294.2	3.14207139794713	3.34398560700676	1.58152308342118	2.11440834601857	0.0344804054407511	NA
AC087430.1	0.0510212386234448	-2.17722180150586	4.97181023234222	-0.437913295109851	0.661449137513329	NA
AC087501.1	0.0510212386234448	-2.17722180150586	4.97181023234222	-0.437913295109851	0.661449137513329	NA
AC090286.2	1.24964593387267	-1.05997666269906	2.04328481852187	-0.518761091498667	0.603927353753649	NA
AC090602.2	0.106531203943581	-1.63782608171926	4.94540826453104	-0.331181167279133	0.740507644649265	NA
AC090616.2	0.319593611830743	0.0474301407202904	4.83863284599442	0.00980238472930522	0.992178953815452	NA
AC090952.5	0.106531203943581	-1.63782608171926	4.94540826453104	-0.331181167279133	0.740507644649265	NA
AC091133.1	0.157552442567026	-0.965015793346579	4.89226624378896	-0.197253327038717	0.843629301338068	NA
AC091177.1	0.0510212386234448	-2.17722180150586	4.97181023234222	-0.437913295109851	0.661449137513329	NA
AC091492.2	4.61957676297855	0.857667228516633	1.11627990038451	0.76832632050546	0.44229334134853	NA
AC091633.2	0.255106193117224	-0.224503027237521	4.84966221865509	-0.0462925080377619	0.963077110629133	NA
AC091801.1	0.259594919813915	-0.221534649168761	4.3519133939775	-0.0509051143975744	0.959401130095843	NA
AC092066.6	0.106531203943581	-1.63782608171926	4.94540826453104	-0.331181167279133	0.740507644649265	NA
AC092071.1	0.0510212386234448	-2.17722180150586	4.97181023234222	-0.437913295109851	0.661449137513329	NA
AC092171.2	0.213062407887162	-0.549326771335645	4.86578517513937	-0.112895812610533	0.910113156160331	NA
AC092301.3	0.0510212386234448	-2.17722180150586	4.97181023234222	-0.437913295109851	0.661449137513329	NA
AC092535.3	0.370614850454187	0.260506851371924	3.86864422347164	0.0673380223984905	0.946312608070405	NA
AC092620.2	1.0938896445758	1.84871453713804	2.07994286230805	0.888829482116915	0.374094728625725	NA
AC092625.1	0.0510212386234448	-2.17722180150586	4.97181023234222	-0.437913295109851	0.661449137513329	NA
AC092667.2	0.0510212386234448	-2.17722180150586	4.97181023234222	-0.437913295109851	0.661449137513329	NA
AC092687.3	0.0510212386234448	-2.17722180150586	4.97181023234222	-0.437913295109851	0.661449137513329	NA
AC092687.5	0.0510212386234448	-2.17722180150586	4.97181023234222	-0.437913295109851	0.661449137513329	NA
AC092835.2	2.13945062395469	0.621385056645196	1.68599613001794	0.368556632830814	0.712458225271913	NA
AC092933.4	0.213062407887162	-0.549326771335645	4.86578517513937	-0.112895812610533	0.910113156160331	NA
AC093110.3	0.934541048738617	-3.28435504542439	2.91747770744706	-1.12575154800355	0.260270697957616	NA
AC093142.2	0.10204247724689	-1.51113200272812	4.94024960891135	-0.305881710916448	0.759694711552031	NA
AC093323.3	5.13485989428774	-2.19096947123305	0.936479699110468	-2.33958031691897	0.0193054200938217	NA
AC093382.1	0.0510212386234448	-2.17722180150586	4.97181023234222	-0.437913295109851	0.661449137513329	NA
AC093388.3	0.315104885134051	0.0379101606846323	3.93217253117601	0.00964102169578362	0.992307696804452	NA
AC093627.10	1.34450711099633	2.16620712845543	2.00497822550056	1.0804142912398	0.27995773466145	NA
AC093627.12	0.0510212386234448	-2.17722180150586	4.97181023234222	-0.437913295109851	0.661449137513329	NA
AC093627.9	0.996335894025599	1.69649220783835	2.22699285169726	0.761786103868904	0.44618767541818	NA
AC093642.1	0.825002869590171	-4.92871644896248	3.9867179472278	-1.23628421027119	0.216352938215662	NA
AC093673.5	9.1898816554252	-1.43891640121718	0.779472170364578	-1.84601382310309	0.06489019835514	0.212041202009719
AC093690.1	0.0510212386234448	-2.17722180150586	4.97181023234222	-0.437913295109851	0.661449137513329	NA
AC093802.1	0.157552442567026	-0.965015793346579	4.89226624378896	-0.197253327038717	0.843629301338068	NA
AC093818.1	0.31061615843736	0.0424025537336664	3.98759778583968	0.0106336085059134	0.991515767838299	NA
AC093843.1	0.98107356066537	-2.27649607687398	2.63785950403638	-0.863008842355158	0.388132605319123	NA
AC093899.3	0.106531203943581	-1.63782608171926	4.94540826453104	-0.331181167279133	0.740507644649265	NA
AC094019.4	0.828009844795036	-4.93091800248063	3.97934857568124	-1.23912693464821	0.215298493635026	NA
AC096574.4	0.10204247724689	-1.51113200272812	4.94024960891135	-0.305881710916448	0.759694711552031	NA
AC096649.3	0.825002869590171	-4.92871644896248	3.9867179472278	-1.23628421027119	0.216352938215662	NA
AC096775.2	0.0510212386234448	-2.17722180150586	4.97181023234222	-0.437913295109851	0.661449137513329	NA
AC097359.2	0.157552442567026	-0.965015793346579	4.89226624378896	-0.197253327038717	0.843629301338068	NA
AC097374.2	0.0510212386234448	-2.17722180150586	4.97181023234222	-0.437913295109851	0.661449137513329	NA
AC097382.5	0.208573681190471	-0.54453608678401	4.86552089270564	-0.111917325768835	0.910888958932957	NA
AC097468.4	0.106531203943581	-1.63782608171926	4.94540826453104	-0.331181167279133	0.740507644649265	NA
AC097724.3	0.634698496964794	1.03694693812309	3.03178510325267	0.342025210497471	0.732331919905757	NA
AC098614.2	4.36177799643479	2.11412281820508	1.51606139630351	1.39448364252251	0.16317160567415	NA
AC098820.4	0.10204247724689	-1.51113200272812	4.94024960891135	-0.305881710916448	0.759694711552031	NA
AC098826.5	0.0510212386234448	-2.17722180150586	4.97181023234222	-0.437913295109851	0.661449137513329	NA
AC099552.2	0.0510212386234448	-2.17722180150586	4.97181023234222	-0.437913295109851	0.661449137513329	NA
AC099850.1	0.10204247724689	-1.51113200272812	4.94024960891135	-0.305881710916448	0.759694711552031	NA
AC100830.3	0.982555312157196	-2.48323446664591	2.31070125742696	-1.07466703394236	0.282523828097286	NA
AC104306.1	0.106531203943581	-1.63782608171926	4.94540826453104	-0.331181167279133	0.740507644649265	NA
AC104389.32	0.0510212386234448	-2.17722180150586	4.97181023234222	-0.437913295109851	0.661449137513329	NA
AC104451.2	2.81318593094468	1.23737874321651	1.58853356650122	0.778944033233025	0.436012683759987	NA
AC104530.1	7.50697307787619	-0.919327658658035	0.718378137029283	-1.27972666659893	0.20064128267837	NA
AC104532.3	0.106531203943581	-1.63782608171926	4.94540826453104	-0.331181167279133	0.740507644649265	NA
AC104532.4	0.10204247724689	-1.51113200272812	4.94024960891135	-0.305881710916448	0.759694711552031	NA
AC104653.1	1.92638821606752	0.38309042173338	1.69361526449958	0.226196840429738	0.821048327907066	NA
AC104777.1	0.828009844795036	-4.93091800248063	3.97934857568124	-1.23912693464821	0.215298493635026	NA
AC104843.3	0.468168601004386	0.626457364818761	3.19059161770691	0.196345204864857	0.844339981553315	NA
AC105398.3	0.0510212386234448	-2.17722180150586	4.97181023234222	-0.437913295109851	0.661449137513329	NA
AC105760.2	1.2466389586678	-1.05906288816861	2.04431419427886	-0.518052895749814	0.604421364002417	NA
AC105760.3	0.213062407887162	-0.549326771335645	4.86578517513937	-0.112895812610533	0.910113156160331	NA
AC106782.20	0.106531203943581	-1.63782608171926	4.94540826453104	-0.331181167279133	0.740507644649265	NA
AC107081.5	1.39521394784145	-0.494298963263601	1.87531371087245	-0.26358201318415	0.792102019919648	NA
AC108463.2	0.10204247724689	-1.51113200272812	4.94024960891135	-0.305881710916448	0.759694711552031	NA
AC108488.4	0.208573681190471	-0.54453608678401	4.86552089270564	-0.111917325768835	0.910888958932957	NA
AC108676.1	0.0510212386234448	-2.17722180150586	4.97181023234222	-0.437913295109851	0.661449137513329	NA
AC110781.3	0.0510212386234448	-2.17722180150586	4.97181023234222	-0.437913295109851	0.661449137513329	NA
AC113167.2	0.208573681190471	-0.54453608678401	4.86552089270564	-0.111917325768835	0.910888958932957	NA
AC113189.5	12.4212748623752	-1.41752771017566	0.541266779177968	-2.61890765276318	0.00882118238968543	0.0579598066819317
AC113618.2	0.0510212386234448	-2.17722180150586	4.97181023234222	-0.437913295109851	0.661449137513329	NA
AC114271.2	1.70134137958212	0.144326218043321	1.85361126508385	0.0778621821964339	0.93793768228226	NA
AC114730.11	0.106531203943581	-1.63782608171926	4.94540826453104	-0.331181167279133	0.740507644649265	NA
AC114730.2	0.0510212386234448	-2.17722180150586	4.97181023234222	-0.437913295109851	0.661449137513329	NA
AC114730.5	0.828009844795036	-4.93091800248063	3.97934857568124	-1.23912693464821	0.215298493635026	NA
AC115522.3	0.825002869590171	-4.92871644896248	3.9867179472278	-1.23628421027119	0.216352938215662	NA
AC115617.2	0.987358440632217	1.7070303582633	2.20300279559204	0.77486527101957	0.438419275465963	NA
AC116609.1	0.876024108213615	-3.59040015251278	2.82885791482657	-1.26920483835361	0.204368015868796	NA
AC117490.2	0.0510212386234448	-2.17722180150586	4.97181023234222	-0.437913295109851	0.661449137513329	NA
AC125238.2	0.825002869590171	-4.92871644896248	3.9867179472278	-1.23628421027119	0.216352938215662	NA
AC127904.2	6.50989167200453	0.661681430923712	0.939880687183047	0.704005774293399	0.481429177636241	NA
AC130469.2	0.0510212386234448	-2.17722180150586	4.97181023234222	-0.437913295109851	0.661449137513329	NA
AC131056.3	0.10204247724689	-1.51113200272812	4.94024960891135	-0.305881710916448	0.759694711552031	NA
AC135048.13	0.106531203943581	-1.63782608171926	4.94540826453104	-0.331181167279133	0.740507644649265	NA
AC137932.4	1.08459778940409	-1.6331411784052	2.09829500114637	-0.778318195255177	0.436381451476458	NA
AC137932.5	0.876024108213615	-3.59040015251278	2.82885791482657	-1.26920483835361	0.204368015868796	NA
AC137932.6	1.09209349130564	-1.76931907448521	2.22595986334131	-0.794856683457601	0.426696873847984	NA
AC139099.4	0.0510212386234448	-2.17722180150586	4.97181023234222	-0.437913295109851	0.661449137513329	NA
AC139099.7	0.106531203943581	-1.63782608171926	4.94540826453104	-0.331181167279133	0.740507644649265	NA
AC139100.4	0.828009844795036	-4.93091800248063	3.97934857568124	-1.23912693464821	0.215298493635026	NA
AC139103.1	0.0510212386234448	-2.17722180150586	4.97181023234222	-0.437913295109851	0.661449137513329	NA
AC139887.4	0.828009844795036	-4.93091800248063	3.97934857568124	-1.23912693464821	0.215298493635026	NA
AC140481.8	0.0510212386234448	-2.17722180150586	4.97181023234222	-0.437913295109851	0.661449137513329	NA
AC140912.1	0.0510212386234448	-2.17722180150586	4.97181023234222	-0.437913295109851	0.661449137513329	NA
AC141586.5	2.12598444386461	0.678622792440602	1.66146824324821	0.408447645748484	0.68294505969753	NA
AC142472.6	0.153063715870335	-0.944787519250074	4.89080059761529	-0.193176454527863	0.846820777981863	NA
AC142528.1	0.885315963385327	1.54388556537179	2.31224039334441	0.667701148122718	0.504324376988769	NA
AC144530.1	1.39072522114475	-0.471832708763979	2.01720681244845	-0.233903983395375	0.815059520685242	NA
AC144831.1	5.5568103851437	-0.592299679219187	0.859309667715844	-0.689273845590026	0.490650953598273	NA
AC144831.3	1.7688357735005	0.16450405379313	1.72514227340174	0.0953568040905702	0.924031425018353	NA
AC144836.1	0.0510212386234448	-2.17722180150586	4.97181023234222	-0.437913295109851	0.661449137513329	NA
AC145124.2	0.157552442567026	-0.965015793346579	4.89226624378896	-0.197253327038717	0.843629301338068	NA
AC145676.2	0.0510212386234448	-2.17722180150586	4.97181023234222	-0.437913295109851	0.661449137513329	NA
AC156455.1	0.10204247724689	-1.51113200272812	4.94024960891135	-0.305881710916448	0.759694711552031	NA
AC159540.1	0.106531203943581	-1.63782608171926	4.94540826453104	-0.331181167279133	0.740507644649265	NA
AC159540.14	0.10204247724689	-1.51113200272812	4.94024960891135	-0.305881710916448	0.759694711552031	NA
ACAA1	38.4125221573967	-0.870674909099341	0.315643137380584	-2.75841545716716	0.00580823270561675	0.0437914826912322
ACAA2	70.0155144104188	0.173423099362263	0.265000941889042	0.654424464026534	0.512838377410223	0.718087417332795
ACACA	9.78929914237312	-0.00250871335473337	0.681107615438257	-0.00368328484055951	0.997061170537661	0.999223570094838
ACACB	3.74772697968329	0.297198221212558	1.17023231295336	0.253965146854053	0.799522484264142	NA
ACAD10	10.8821723455457	1.17618939000748	0.780460260423732	1.50704584160236	0.131798907338886	0.326597692385758
ACAD11	0.31061615843736	0.0424025537336664	3.98759778583968	0.0106336085059134	0.991515767838299	NA
ACAD8	12.2906982522095	-1.5466859457916	0.587744994266087	-2.63155953837247	0.00849939734151311	0.056566266639936
ACAD9	18.5919760837598	0.578645446608665	0.532576238760523	1.08650255962482	0.277256709096012	0.508719527414559
ACADL	0.0510212386234448	-2.17722180150586	4.97181023234222	-0.437913295109851	0.661449137513329	NA
ACADM	37.3427589042425	0.456940758327022	0.365936202204249	1.24868967753013	0.211778597810087	0.434906656386792
ACADS	25.1291237899231	-0.317744667246673	0.415290564134921	-0.765114102480408	0.44420360295778	0.665417491152323
ACADSB	9.56413228464091	-0.144048878304739	0.686975805503057	-0.20968551898164	0.833913128462173	0.912737072583597
ACADVL	138.328452972074	-0.498491064354373	0.173347835729283	-2.87566938610566	0.00403171759177854	0.0333761565448571
ACAN	0.106531203943581	-1.63782608171926	4.94540826453104	-0.331181167279133	0.740507644649265	NA
ACAP1	14.0072584929307	-0.931462988044976	0.536009533146904	-1.73777317462316	0.0822507891733434	0.245472589663876
ACAP2	156.662409058017	0.7972432105344	0.204963436171669	3.88968503566002	0.000100374410831359	0.00196364044768507
ACAP2-IT1	1.15837706328932	1.90512109024031	2.18351967648747	0.872500079003176	0.382935625083439	NA
ACAP3	29.7404560261966	-0.512272161687651	0.376409357378779	-1.36094427953382	0.173531298867166	0.384510186521165
ACAT1	39.5056696030838	0.225296738054763	0.343887182901883	0.655147237979628	0.512372960818108	0.717998226337759
ACAT2	14.4490800650904	-0.0590981461405511	0.56513307777423	-0.104573857848329	0.916713959358204	0.957346950002621
ACBD3	142.797991805607	0.797794742096341	0.202432351023535	3.94104370206909	8.11278423981965e-05	0.00167064925315289
ACBD4	3.32160216390897	0.00862462649825819	1.17321401319975	0.00735128152342463	0.994134578799595	NA
ACBD5	40.8485749413415	0.301083596370403	0.352244724405356	0.854756865070665	0.392685762450401	0.623499777457557
ACBD6	21.3050758712384	-0.234212355878201	0.442855755743661	-0.528868266564362	0.596896836901965	0.782046366853932
ACBD7	0.10204247724689	-1.51113200272812	4.94024960891135	-0.305881710916448	0.759694711552031	NA
ACCS	6.47308212531722	-1.7103791085276	0.75110589653403	-2.27714775828566	0.0227774035751723	NA
ACD	10.6926432486134	-2.43148335952912	0.616562701402014	-3.94361085093231	8.02638647379637e-05	0.00165952538275631
ACE	9.67827921173285	-0.0277087529328344	0.700559489747989	-0.0395523197363325	0.968450041005173	0.984743209524341
ACER2	0.106531203943581	-1.63782608171926	4.94540826453104	-0.331181167279133	0.740507644649265	NA
ACER3	76.6595716861719	0.0315034933594989	0.244073141331154	0.129073986542237	0.897299105532645	0.948055933844469
ACHE	0.0510212386234448	-2.17722180150586	4.97181023234222	-0.437913295109851	0.661449137513329	NA
ACIN1	204.148969986749	0.849437990563503	0.174049677713429	4.88043414801431	1.0585255569125e-06	5.03016646609004e-05
ACKR2	0.0510212386234448	-2.17722180150586	4.97181023234222	-0.437913295109851	0.661449137513329	NA
ACLY	32.0463496016693	-0.41518822848414	0.431030738548074	-0.963245057377346	0.335424558420981	0.570478883888958
ACO1	26.9393013090288	0.236162970486205	0.422002553683491	0.559624505645365	0.575735586158741	0.765389632766843
ACO2	55.9018288366762	0.0648755248172765	0.284036070585096	0.228405936906665	0.819330674447205	0.906590849578793
ACOT1	0.0510212386234448	-2.17722180150586	4.97181023234222	-0.437913295109851	0.661449137513329	NA
ACOT11	22.9928778346622	0.849548745642506	0.505105566047855	1.68192315180708	0.0925837426264869	0.261997541943397
ACOT13	63.2590937756862	0.463179713285699	0.293999944883263	1.57544149700304	0.11515457229103	0.298590544266311
ACOT2	9.70790414533953	-0.598647124048307	0.647159279983945	-0.925038305968754	0.354945982268491	0.58977837107375
ACOT4	2.1454211021432	0.618160820943571	1.83464014072887	0.336938458513171	0.736163292985278	NA
ACOT7	8.38627509085179	-0.498842888607365	0.695731950781756	-0.71700442684405	0.473371365163311	NA
ACOT8	9.0830828348819	0.815298688553169	0.787097733543312	1.03582903851457	0.300281907731107	0.532005648730469
ACOT9	24.8601203066481	0.40164575736611	0.443429675340442	0.905771038119511	0.365057053387515	0.599383420987535
ACOX1	56.450375993311	0.346808374524226	0.294093002974398	1.17924728237896	0.238299723423458	0.466803726990775
ACOX2	0.0510212386234448	-2.17722180150586	4.97181023234222	-0.437913295109851	0.661449137513329	NA
ACOX3	7.29464690963479	0.924724338977353	0.951495604084642	0.971864015984559	0.331118203478986	NA
ACOXL	1.08908651610078	-1.76817768738394	2.22728747275186	-0.793870440621356	0.427270859561438	NA
ACOXL-AS1	0.0510212386234448	-2.17722180150586	4.97181023234222	-0.437913295109851	0.661449137513329	NA
ACP1	38.0336660931949	-0.526877535853947	0.330615367773637	-1.59362687645749	0.111019631066318	0.291413168608801
ACP2	80.9022718566616	-0.926775963559689	0.219266446930221	-4.22671127541289	2.37131619035138e-05	0.000634113833060151
ACP3	5.32774013205024	1.10746450198332	1.15968176192092	0.954972767829768	0.339591468555861	NA
ACP4	0.106531203943581	-1.63782608171926	4.94540826453104	-0.331181167279133	0.740507644649265	NA
ACP5	1162.09202170851	-0.788871613092178	0.0895535719702026	-8.80893520757231	1.26340181797101e-18	7.22471470368959e-16
ACP6	1.65480886765536	0.0412236541374836	1.77226911784609	0.02326038056093	0.981442574888407	NA
ACRBP	3.09776614935827	-1.86289777821072	1.22109955345296	-1.52559041803179	0.127111899934133	NA
ACSBG1	1.35617713781625	-0.734272055267429	2.03817215437666	-0.360260076015018	0.718652652310299	NA
ACSBG2	0.0510212386234448	-2.17722180150586	4.97181023234222	-0.437913295109851	0.661449137513329	NA
ACSF2	3.90527942225032	0.401250277015157	1.16521656097067	0.344356826409077	0.730577953113068	NA
ACSF3	24.6784355134165	0.358190896713576	0.454116496440335	0.788764335850631	0.430249757683809	0.654895575223776
ACSL1	171.306213822387	0.355175379038621	0.172560781060984	2.05826246760612	0.0395649449835897	0.154803053162108
ACSL3	56.7812211070517	0.549489973102267	0.305382840337982	1.7993479021091	0.0719636651354189	0.224497644404828
ACSL4	67.9902416006196	0.222281553386974	0.263051859076684	0.845010387560786	0.398105039374728	0.628454144367366
ACSL5	21.2950819764418	0.185543017558789	0.467422738644341	0.39694906177846	0.691405023918167	0.836426405046625
ACSL6	0.259594919813915	-0.221534649168761	4.3519133939775	-0.0509051143975744	0.959401130095843	NA
ACSM1	0.879031083418481	-3.59168965503957	2.82589444590759	-1.27099214913741	0.20373144162768	NA
ACSM2A	0.876024108213615	-3.59040015251278	2.82885791482657	-1.26920483835361	0.204368015868796	NA
ACSM2B	1.96811759951926	-2.50711766509198	1.49874917816826	-1.67280669882076	0.0943653557135873	NA
ACSM3	1.81056515695223	-3.53027918788839	1.69844043662732	-2.07854165018507	0.0376594988879786	NA
ACSM5	1.03806527747733	-2.08235217772998	2.86915497562461	-0.725771941711392	0.467978590384021	NA
ACSS1	8.76649619825602	0.745838680640654	0.79304014787966	0.940480356051068	0.346971221229907	NA
ACSS2	24.2134340681276	-0.674503631784865	0.400100946053988	-1.68583363382963	0.0918278475939158	0.260951154057022
ACSS3	1.08760476460895	-1.63387045951541	2.09701074878695	-0.779142625024955	0.435895703428528	NA
ACTA1	0.204084954493779	-0.539974530238658	4.86527003890622	-0.110985521033906	0.911627828334855	NA
ACTA2	2.18746488737327	0.682511180382352	1.66621352084184	0.409618078262574	0.682086133253657	NA
ACTA2-AS1	0.10204247724689	-1.51113200272812	4.94024960891135	-0.305881710916448	0.759694711552031	NA
ACTB	797.330665767152	0.513803510858149	0.114064890408954	4.50448432480864	6.65343085778242e-06	0.000225852077610751
ACTBL2	0.0510212386234448	-2.17722180150586	4.97181023234222	-0.437913295109851	0.661449137513329	NA
ACTBP11	0.0510212386234448	-2.17722180150586	4.97181023234222	-0.437913295109851	0.661449137513329	NA
ACTBP2	0.421636089077632	0.451590132595769	3.47272255873439	0.130039219937094	0.896535397099348	NA
ACTBP4	0.10204247724689	-1.51113200272812	4.94024960891135	-0.305881710916448	0.759694711552031	NA
ACTC1	0.825002869590171	-4.92871644896248	3.9867179472278	-1.23628421027119	0.216352938215662	NA
ACTE1P	0.825002869590171	-4.92871644896248	3.9867179472278	-1.23628421027119	0.216352938215662	NA
ACTG1	1274.7823072685	-0.312874666909859	0.130820363533442	-2.39163581616158	0.0167734767467143	0.0899668298232859
ACTG1P1	0.106531203943581	-1.63782608171926	4.94540826453104	-0.331181167279133	0.740507644649265	NA
ACTG1P17	0.157552442567026	-0.965015793346579	4.89226624378896	-0.197253327038717	0.843629301338068	NA
ACTG1P20	0.106531203943581	-1.63782608171926	4.94540826453104	-0.331181167279133	0.740507644649265	NA
ACTG1P22	0.825002869590171	-4.92871644896248	3.9867179472278	-1.23628421027119	0.216352938215662	NA
ACTG1P25	0.0510212386234448	-2.17722180150586	4.97181023234222	-0.437913295109851	0.661449137513329	NA
ACTG1P3	0.106531203943581	-1.63782608171926	4.94540826453104	-0.331181167279133	0.740507644649265	NA
ACTG1P9	0.0510212386234448	-2.17722180150586	4.97181023234222	-0.437913295109851	0.661449137513329	NA
ACTG2	0.0510212386234448	-2.17722180150586	4.97181023234222	-0.437913295109851	0.661449137513329	NA
ACTL10	1.34719968442287	-0.640274231473161	1.88834819401927	-0.339065768432443	0.734560185379995	NA
ACTL6A	10.065367217482	0.0512066700498736	0.665454214392832	0.0769499522917518	0.938663359135524	0.969035330067142
ACTN1	124.816617591238	0.206172359594659	0.197867705838609	1.04197073858441	0.2974252455579	0.529848855853686
ACTN1-AS1	0.0510212386234448	-2.17722180150586	4.97181023234222	-0.437913295109851	0.661449137513329	NA
ACTN2	0.930052322041925	-2.81785127068054	2.68402415678673	-1.04986062199009	0.293782198471409	NA
ACTN3	0.208573681190471	-0.54453608678401	4.86552089270564	-0.111917325768835	0.910888958932957	NA
ACTN4	107.448555507688	0.0917221779459404	0.208437302500757	0.440046847879387	0.659903177168317	0.819943208936865
ACTR10	27.495103001855	-0.237487453728934	0.389722961831878	-0.609375061229734	0.542275864245736	0.740227465075799
ACTR1A	41.9620945015109	-0.187645391450699	0.320023606024544	-0.586348594035614	0.557641281803079	0.753203699206989
ACTR1B	28.0902091213062	-1.52320406117528	0.382518550527847	-3.98203971826562	6.83263579105956e-05	0.00146379868791749
ACTR2	475.825807105856	0.257163336525419	0.113071302590411	2.2743466346803	0.022945153321852	0.109454407836694
ACTR3	296.262034071742	0.680211808981127	0.15231545267076	4.46580958828552	7.97665317486056e-06	0.000260080875885585
ACTR3B	3.77118705456993	-2.78734690918597	1.0499965804454	-2.65462474935262	0.00793966761728175	NA
ACTR3C	0.255106193117224	-0.224503027237521	4.84966221865509	-0.0462925080377619	0.963077110629133	NA
ACTR3P2	0.879031083418481	-3.59168965503957	2.82589444590759	-1.27099214913741	0.20373144162768	NA
ACTR3P3	0.0510212386234448	-2.17722180150586	4.97181023234222	-0.437913295109851	0.661449137513329	NA
ACTR5	4.23639215259067	-1.71566719291287	1.03549315232696	-1.65686000825542	0.0975477813704084	NA
ACTR6	6.11234446137019	0.586555016770438	0.935539858645642	0.62696956345567	0.530679186525754	NA
ACTR8	21.2188777457297	-0.757512837880771	0.435246536204446	-1.74042243847967	0.0817848683375575	0.244860536134274
ACTRT3	0.0510212386234448	-2.17722180150586	4.97181023234222	-0.437913295109851	0.661449137513329	NA
ACVR1	8.88052310410115	0.76266454842435	0.789041563377843	0.966570816826715	0.333758629287542	0.568943281385825
ACVR1B	17.7376593693839	-0.0627611781791591	0.493220511428025	-0.127247705083161	0.898744349032608	0.948773855539394
ACVR1C	1.25413466056936	-1.02288641272159	2.82966343005603	-0.361486953485962	0.717735456186341	NA
ACVR2A	10.819166678324	1.17351669745325	0.774253111843626	1.51567579064541	0.129601352128051	0.323156785847478
ACVR2B	2.22982307438166	2.89632706171237	1.67233260528726	1.7319085046571	0.0832898542735098	NA
ACVR2B-AS1	0.157552442567026	-0.965015793346579	4.89226624378896	-0.197253327038717	0.843629301338068	NA
ACVRL1	11.7441014701126	0.0102957687151758	0.628744788899453	0.0163751157813926	0.986935131817853	0.994965523451847
ACY1	0.727763520818301	1.26495359115015	2.57137699839268	0.491936262920936	0.622764401913518	NA
ACYP1	4.05237265993214	0.540004417815854	1.14361699377866	0.472189920885671	0.636791233324688	NA
ACYP2	2.81170417945285	1.25020440616064	1.57657825413896	0.79298595098499	0.427786008098687	NA
AD000684.2	0.0510212386234448	-2.17722180150586	4.97181023234222	-0.437913295109851	0.661449137513329	NA
AD000864.6	1.34868143591469	-0.697870730892561	1.89272076318413	-0.3687129895054	0.712341665686212	NA
AD001527.7	0.879031083418481	-3.59168965503957	2.82589444590759	-1.27099214913741	0.20373144162768	NA
ADA	7.61978916178662	-0.22445271723429	0.742230508612486	-0.302402979438125	0.762344883744856	NA
ADA2	162.099660808864	-0.794634612948463	0.172515331103801	-4.60616808873839	4.10156889908342e-06	0.000151696831819832
ADAL	6.79061196727809	0.828623583880252	0.94636083541356	0.875589471660821	0.381253251002121	NA
ADAM10	142.725269132389	0.517063188259431	0.194806259641584	2.65424319121343	0.00794865176866976	0.0540624677477502
ADAM12	1.35348456438971	2.15842512662021	1.89613166509159	1.13833082710316	0.254982366283456	NA
ADAM15	31.166000260227	-0.333673841519529	0.363807768494783	-0.917170743494758	0.359053175053233	0.593419587226708
ADAM17	87.6340944307886	0.370936715042197	0.257875710628969	1.43843215841255	0.150311473622835	0.353098544193197
ADAM19	0.0510212386234448	-2.17722180150586	4.97181023234222	-0.437913295109851	0.661449137513329	NA
ADAM20	0.62123231687472	1.04405306717495	2.84325675293837	0.367203231328291	0.713467429183947	NA
ADAM20P1	1.70102697780379	-4.56990774021846	2.15688988041471	-2.11874875102098	0.0341117059425698	NA
ADAM22	0.10204247724689	-1.51113200272812	4.94024960891135	-0.305881710916448	0.759694711552031	NA
ADAM23	0.0510212386234448	-2.17722180150586	4.97181023234222	-0.437913295109851	0.661449137513329	NA
ADAM28	31.1956719790123	0.286022059452394	0.389611473279751	0.734121244029747	0.462874847053643	0.680041820750352
ADAM29	0.157552442567026	-0.965015793346579	4.89226624378896	-0.197253327038717	0.843629301338068	NA
ADAM30	0.106531203943581	-1.63782608171926	4.94540826453104	-0.331181167279133	0.740507644649265	NA
ADAM32	0.62123231687472	1.04405306717495	2.84325675293837	0.367203231328291	0.713467429183947	NA
ADAM3B	0.934541048738617	-3.28435504542439	2.91747770744706	-1.12575154800355	0.260270697957616	NA
ADAM5	1.65000573918034	-5.92694856557373	4.89245562291064	-1.21144656638656	0.225724301684652	NA
ADAM8	21.7987683169993	-1.36839658031397	0.407622937623736	-3.35701564855778	0.000787886532544428	0.00999513392992368
ADAM9	146.747125431942	-0.394421882498915	0.175260842859911	-2.25048491187609	0.0244181802292584	0.11382998888479
ADAMDEC1	38.9265245436604	0.192937202780075	0.344988642853227	0.559256679247146	0.575986556015201	0.765442269827852
ADAMTS10	0.106531203943581	-1.63782608171926	4.94540826453104	-0.331181167279133	0.740507644649265	NA
ADAMTS12	0.319593611830743	0.0474301407202904	4.83863284599442	0.00980238472930522	0.992178953815452	NA
ADAMTS13	0.0510212386234448	-2.17722180150586	4.97181023234222	-0.437913295109851	0.661449137513329	NA
ADAMTS14	0.0510212386234448	-2.17722180150586	4.97181023234222	-0.437913295109851	0.661449137513329	NA
ADAMTS18	0.106531203943581	-1.63782608171926	4.94540826453104	-0.331181167279133	0.740507644649265	NA
ADAMTS19	0.828009844795036	-4.93091800248063	3.97934857568124	-1.23912693464821	0.215298493635026	NA
ADAMTS2	0.10204247724689	-1.51113200272812	4.94024960891135	-0.305881710916448	0.759694711552031	NA
ADAMTS20	0.10204247724689	-1.51113200272812	4.94024960891135	-0.305881710916448	0.759694711552031	NA
ADAMTS4	0.264083646510607	-0.224917424102779	4.44945726443978	-0.0505494065310678	0.959684578981355	NA
ADAMTS5	0.259594919813915	-0.221534649168761	4.3519133939775	-0.0509051143975744	0.959401130095843	NA
ADAMTS6	1.34868143591469	-0.697870730892561	1.89272076318413	-0.3687129895054	0.712341665686212	NA
ADAMTS7	2.38077623520351	-1.15269835088787	1.29669535620816	-0.888950781977528	0.374029531754486	NA
ADAMTS8	0.930052322041925	-2.81785127068054	2.68402415678673	-1.04986062199009	0.293782198471409	NA
ADAMTS9	0.106531203943581	-1.63782608171926	4.94540826453104	-0.331181167279133	0.740507644649265	NA
ADAMTS9-AS1	0.10204247724689	-1.51113200272812	4.94024960891135	-0.305881710916448	0.759694711552031	NA
ADAMTSL3	0.319593611830743	0.0474301407202904	4.83863284599442	0.00980238472930522	0.992178953815452	NA
ADAMTSL4	12.965798602402	0.660316668889537	0.668500765427642	0.987757536024855	0.323271408780631	0.5569408233778
ADAMTSL4-AS1	0.213062407887162	-0.549326771335645	4.86578517513937	-0.112895812610533	0.910113156160331	NA
ADAMTSL4-AS2	0.10204247724689	-1.51113200272812	4.94024960891135	-0.305881710916448	0.759694711552031	NA
ADAP1	43.5543288120123	-0.609462133489431	0.311110881825319	-1.95898687282699	0.0501143241427278	0.179110521960115
ADAP2	105.038516649052	0.72059996137915	0.231092845736568	3.1182270445559	0.00181942584055089	0.0187595169190781
ADAR	89.5312888233172	0.213135170012808	0.234200222683707	0.910055368737426	0.362793310371297	0.597608125260409
ADARB1	9.11884174014511	0.302352040463919	0.731374249856291	0.413402632815318	0.67931164599709	0.828550489307635
ADARB2	0.106531203943581	-1.63782608171926	4.94540826453104	-0.331181167279133	0.740507644649265	NA
ADAT1	30.307857822732	0.513283789784408	0.417440509632132	1.22959745865761	0.218847882164251	0.443718833925023
ADAT2	10.4471433124462	-1.26096166374538	0.602130102387191	-2.0941681187275	0.0362450067037829	0.146920027375257
ADAT3	0.106531203943581	-1.63782608171926	4.94540826453104	-0.331181167279133	0.740507644649265	NA
ADCK1	10.1070966009337	-0.404589467530436	0.6316369540981	-0.640541160401453	0.521820838670623	0.724816164924777
ADCK2	15.2389929922378	-0.891073425486191	0.507464036064839	-1.75593413948321	0.0790996548438333	0.239913029012263
ADCK5	7.2820771497011	-0.453594273867795	0.823286361389231	-0.550955651812804	0.581664076073026	NA
ADCY1	0.106531203943581	-1.63782608171926	4.94540826453104	-0.331181167279133	0.740507644649265	NA
ADCY10P1	1.52001446035012	2.30204053375257	1.8603361284778	1.23743257925985	0.215926529942058	NA
ADCY2	0.264083646510607	-0.224917424102779	4.44945726443978	-0.0505494065310678	0.959684578981355	NA
ADCY3	19.1553169507088	-0.118307995974782	0.474971648411934	-0.249084332444567	0.803295548490108	0.897999865785784
ADCY4	1.19112899334767	-1.20704844816761	1.99043849047555	-0.606423385572304	0.544233643337121	NA
ADCY5	1.65301271438521	-5.92946479543194	2.14765809701584	-2.76089793048107	0.00576426882250779	NA
ADCY6	0.208573681190471	-0.54453608678401	4.86552089270564	-0.111917325768835	0.910888958932957	NA
ADCY7	66.7368822157433	-0.316079653991555	0.261079334489765	-1.21066515896127	0.226023760588745	0.451561579203636
ADCY8	0.259594919813915	-0.221534649168761	4.3519133939775	-0.0509051143975744	0.959401130095843	NA
ADCY9	5.84244124498138	1.30474460864036	1.11621148802372	1.16890447969716	0.242442118459664	NA
ADCYAP1R1	0.825002869590171	-4.92871644896248	3.9867179472278	-1.23628421027119	0.216352938215662	NA
ADD1	62.1974907510801	0.197172912628601	0.274567730995402	0.718121215168955	0.472682550184587	0.687790580949739
ADD2	0.930052322041925	-2.81785127068054	2.68402415678673	-1.04986062199009	0.293782198471409	NA
ADD3	30.6482189360228	0.386226941970796	0.402088663769085	0.960551681189903	0.33677763356067	0.571355125087325
ADD3-AS1	0.978066585460505	-2.27545507607147	2.64060792324377	-0.861716370704617	0.388843614732444	NA
ADGB	0.157552442567026	-0.965015793346579	4.89226624378896	-0.197253327038717	0.843629301338068	NA
ADGRA1-AS1	0.0510212386234448	-2.17722180150586	4.97181023234222	-0.437913295109851	0.661449137513329	NA
ADGRA2	2.39603856856374	0.892078635897508	1.63349263708705	0.546117328994099	0.584985288683674	NA
ADGRA3	0.985562287362061	-2.4843073929756	2.30922457237902	-1.07581887993519	0.282008266857484	NA
ADGRB1	0.10204247724689	-1.51113200272812	4.94024960891135	-0.305881710916448	0.759694711552031	NA
ADGRB2	0.157552442567026	-0.965015793346579	4.89226624378896	-0.197253327038717	0.843629301338068	NA
ADGRD1	1.65929759435205	0.0100789033173868	1.74834318641208	0.00576483118172612	0.995400355681357	NA
ADGRD2	0.0510212386234448	-2.17722180150586	4.97181023234222	-0.437913295109851	0.661449137513329	NA
ADGRE1	0.157552442567026	-0.965015793346579	4.89226624378896	-0.197253327038717	0.843629301338068	NA
ADGRE2	35.1077108635184	-0.0907223855507055	0.353456141061854	-0.256672257208934	0.797431789741218	0.894373786312943
ADGRE3	0.477146054397768	0.624236284515966	3.55528694318267	0.175579719581552	0.860624136246517	NA
ADGRE4P	1.87985570414077	0.290475556393719	1.7727288522224	0.163857860173913	0.869843041343405	NA
ADGRE5	35.8810636909285	-0.439730240495139	0.333609249388541	-1.31809966690403	0.187470286008212	0.404544007600885
ADGRF1	0.0510212386234448	-2.17722180150586	4.97181023234222	-0.437913295109851	0.661449137513329	NA
ADGRF2	0.208573681190471	-0.54453608678401	4.86552089270564	-0.111917325768835	0.910888958932957	NA
ADGRF5	0.10204247724689	-1.51113200272812	4.94024960891135	-0.305881710916448	0.759694711552031	NA
ADGRF5-AS1	0.825002869590171	-4.92871644896248	3.9867179472278	-1.23628421027119	0.216352938215662	NA
ADGRG1	1.19862469524922	-1.26847521943657	2.20993024097675	-0.573988805581447	0.565975376545163	NA
ADGRG2	0.876024108213615	-3.59040015251278	2.82885791482657	-1.26920483835361	0.204368015868796	NA
ADGRG3	0.106531203943581	-1.63782608171926	4.94540826453104	-0.331181167279133	0.740507644649265	NA
ADGRG4	0.825002869590171	-4.92871644896248	3.9867179472278	-1.23628421027119	0.216352938215662	NA
ADGRG6	0.0510212386234448	-2.17722180150586	4.97181023234222	-0.437913295109851	0.661449137513329	NA
ADGRG7	0.931534073533751	-3.28235106565882	2.92033897760617	-1.12396235191484	0.261028997732858	NA
ADGRL1	2.49628489254047	-1.07680966952621	1.37741180996863	-0.781763058609709	0.434353834900521	NA
ADGRL1-AS1	3.00829343204507	1.42145247658991	1.56795875591317	0.906562415133209	0.364638244768988	NA
ADGRL2	0.0510212386234448	-2.17722180150586	4.97181023234222	-0.437913295109851	0.661449137513329	NA
ADGRL3	0.0510212386234448	-2.17722180150586	4.97181023234222	-0.437913295109851	0.661449137513329	NA
ADGRL4	1.08760476460895	-1.63387045951541	2.09701074878695	-0.779142625024955	0.435895703428528	NA
ADGRV1	1.1386260032324	-1.35358680480755	2.06103464483605	-0.656751116823282	0.511340960580466	NA
ADH1B	0.319593611830743	0.0474301407202904	4.83863284599442	0.00980238472930522	0.992178953815452	NA
ADH4	0.0510212386234448	-2.17722180150586	4.97181023234222	-0.437913295109851	0.661449137513329	NA
ADH5	43.5537170297873	0.275961507081608	0.343177460597171	0.80413645640189	0.421318172018757	0.647257551309659
ADH5P3	0.10204247724689	-1.51113200272812	4.94024960891135	-0.305881710916448	0.759694711552031	NA
ADH5P4	0.10204247724689	-1.51113200272812	4.94024960891135	-0.305881710916448	0.759694711552031	NA
ADHFE1	0.157552442567026	-0.965015793346579	4.89226624378896	-0.197253327038717	0.843629301338068	NA
ADI1	35.1211368843447	0.59720128207163	0.392641941446457	1.52098188968706	0.128264382118501	0.320819290050666
ADIPOR1	27.566340610624	0.265625717935521	0.442930107875473	0.599701201640147	0.548705387278132	0.745789648328023
ADIPOR1P1	0.825002869590171	-4.92871644896248	3.9867179472278	-1.23628421027119	0.216352938215662	NA
ADIPOR2	31.4557322089149	0.602547242027302	0.419928519699897	1.43488049456111	0.151321154876482	0.353971512067893
ADIRF	0.879031083418481	-3.59168965503957	2.82589444590759	-1.27099214913741	0.20373144162768	NA
ADIRF-AS1	2.06598575184779	0.635535252878574	1.76440521631965	0.360198012905578	0.71869906059192	NA
ADK	63.9082782071017	0.731628615708807	0.29462217953981	2.48327745335258	0.0130179648627278	0.0753117126766678
ADM	8.03662212238923	-0.699323197071665	0.692695813805107	-1.0095675231963	0.312702535881546	NA
ADM2	0.31061615843736	0.0424025537336664	3.98759778583968	0.0106336085059134	0.991515767838299	NA
ADNP	41.5671666282349	0.251336801249621	0.335911808845256	0.748222582926235	0.454325911651223	0.673471351388871
ADNP-AS1	0.157552442567026	-0.965015793346579	4.89226624378896	-0.197253327038717	0.843629301338068	NA
ADNP2	14.4971378007302	-0.0395736139125066	0.57049904318643	-0.0693666613207177	0.944697765387632	0.971976706170557
ADO	24.483220576227	0.171900849989413	0.434682797956495	0.395462739260774	0.692501415022811	0.837213209735152
ADORA1	1.64883838946684	0.0539841520017495	2.01682908946775	0.0267668451846835	0.978645697447692	NA
ADORA2A	0.0510212386234448	-2.17722180150586	4.97181023234222	-0.437913295109851	0.661449137513329	NA
ADORA2A-AS1	0.876024108213615	-3.59040015251278	2.82885791482657	-1.26920483835361	0.204368015868796	NA
ADORA2B	16.8286889505804	0.0840654242829207	0.541350332492541	0.155288395032211	0.876593964058331	0.936158530212561
ADORA3	5.44579045450343	-0.629049750389642	0.853730543879622	-0.736824698260227	0.461228961513121	NA
ADPGK	52.6232868994005	-0.0920674046575736	0.29067451912155	-0.316737101469407	0.75144309421651	0.868454960765495
ADPGK-AS1	0.204084954493779	-0.539974530238658	4.86527003890622	-0.110985521033906	0.911627828334855	NA
ADPRH	13.8174320155516	-0.182984885639102	0.609556479960735	-0.300193487650051	0.764029572242048	0.875565876375426
ADPRHL1	0.468168601004386	0.626457364818761	3.19059161770691	0.196345204864857	0.844339981553315	NA
ADPRM	2.85644053810945	-0.475918007549499	1.24519059318162	-0.382204949310987	0.70230935100556	NA
ADPRS	8.67132061935403	-0.455838958868236	0.692879149447038	-0.657891003405176	0.51060817203984	NA
ADRA1A	0.828009844795036	-4.93091800248063	3.97934857568124	-1.23912693464821	0.215298493635026	NA
ADRA1B	0.828009844795036	-4.93091800248063	3.97934857568124	-1.23912693464821	0.215298493635026	NA
ADRA2A	0.0510212386234448	-2.17722180150586	4.97181023234222	-0.437913295109851	0.661449137513329	NA
ADRA2B	0.204084954493779	-0.539974530238658	4.86527003890622	-0.110985521033906	0.911627828334855	NA
ADRB1	0.0510212386234448	-2.17722180150586	4.97181023234222	-0.437913295109851	0.661449137513329	NA
ADRB2	1.81087955873056	0.297130071032904	1.76161263523406	0.168669357320672	0.866056722716737	NA
ADRB3	0.0510212386234448	-2.17722180150586	4.97181023234222	-0.437913295109851	0.661449137513329	NA
ADRM1	32.414044421361	-0.38349231503461	0.388578480931697	-0.986910840031873	0.323686349620403	0.557197829502375
ADSL	19.4265384251214	-0.339841698649775	0.508448993127045	-0.668388969677554	0.503885334597179	0.712687134207653
ADSS1	0.10204247724689	-1.51113200272812	4.94024960891135	-0.305881710916448	0.759694711552031	NA
ADSS2	55.2168546129341	-0.212401399605498	0.280531985846541	-0.757137903417856	0.448967247931773	0.668466893885904
ADTRP	0.519189839627831	0.779474176567381	3.05362841671161	0.255261633112119	0.798521030889649	NA
AE000658.25	0.0510212386234448	-2.17722180150586	4.97181023234222	-0.437913295109851	0.661449137513329	NA
AE000661.37	0.157552442567026	-0.965015793346579	4.89226624378896	-0.197253327038717	0.843629301338068	NA
AE000662.92	0.106531203943581	-1.63782608171926	4.94540826453104	-0.331181167279133	0.740507644649265	NA
AEBP2	19.8236671108457	0.490150513849669	0.505153433648806	0.970300271561517	0.331896841971406	0.566809355206852
AEN	4.58053995295335	0.80432406015321	1.1274989960425	0.713370089885998	0.475616776349044	NA
AF001548.3	0.417147362380941	0.455327345233079	3.36734821132508	0.13521837263569	0.892439221237836	NA
AF001550.9	0.0510212386234448	-2.17722180150586	4.97181023234222	-0.437913295109851	0.661449137513329	NA
AF064858.6	0.879031083418481	-3.59168965503957	2.82589444590759	-1.27099214913741	0.20373144162768	NA
AF064860.7	0.106531203943581	-1.63782608171926	4.94540826453104	-0.331181167279133	0.740507644649265	NA
AF121898.3	0.157552442567026	-0.965015793346579	4.89226624378896	-0.197253327038717	0.843629301338068	NA
AF127577.11	0.825002869590171	-4.92871644896248	3.9867179472278	-1.23628421027119	0.216352938215662	NA
AF127936.3	0.157552442567026	-0.965015793346579	4.89226624378896	-0.197253327038717	0.843629301338068	NA
AF127936.9	0.879031083418481	-3.59168965503957	2.82589444590759	-1.27099214913741	0.20373144162768	NA
AF129075.5	0.31061615843736	0.0424025537336664	3.98759778583968	0.0106336085059134	0.991515767838299	NA
AF129408.17	0.106531203943581	-1.63782608171926	4.94540826453104	-0.331181167279133	0.740507644649265	NA
AF131215.2	1.19413596855253	-1.20778657368657	1.989382127346	-0.607116429309562	0.54377364775537	NA
AF131215.3	1.1386260032324	-1.35358680480755	2.06103464483605	-0.656751116823282	0.511340960580466	NA
AF131215.4	0.10204247724689	-1.51113200272812	4.94024960891135	-0.305881710916448	0.759694711552031	NA
AF131215.9	0.0510212386234448	-2.17722180150586	4.97181023234222	-0.437913295109851	0.661449137513329	NA
AF131216.6	0.106531203943581	-1.63782608171926	4.94540826453104	-0.331181167279133	0.740507644649265	NA
AF131216.7	0.157552442567026	-0.965015793346579	4.89226624378896	-0.197253327038717	0.843629301338068	NA
AF131216.8	0.0510212386234448	-2.17722180150586	4.97181023234222	-0.437913295109851	0.661449137513329	NA
AF131217.1	0.157552442567026	-0.965015793346579	4.89226624378896	-0.197253327038717	0.843629301338068	NA
AF186192.5	0.825002869590171	-4.92871644896248	3.9867179472278	-1.23628421027119	0.216352938215662	NA
AF213884.2	0.106531203943581	-1.63782608171926	4.94540826453104	-0.331181167279133	0.740507644649265	NA
AF230666.2	0.0510212386234448	-2.17722180150586	4.97181023234222	-0.437913295109851	0.661449137513329	NA
AF246928.1	0.0510212386234448	-2.17722180150586	4.97181023234222	-0.437913295109851	0.661449137513329	NA
AFAP1	1.08760476460895	-1.63387045951541	2.09701074878695	-0.779142625024955	0.435895703428528	NA
AFAP1-AS1	0.0510212386234448	-2.17722180150586	4.97181023234222	-0.437913295109851	0.661449137513329	NA
AFAP1L1	0.157552442567026	-0.965015793346579	4.89226624378896	-0.197253327038717	0.843629301338068	NA
AFDN	1.87536697744408	0.305916540062512	1.71391875806828	0.178489522109732	0.858338549218751	NA
AFDN-DT	1.09209349130564	-1.76931907448521	2.22595986334131	-0.794856683457601	0.426696873847984	NA
AFF1	39.3495691481617	0.843662546507409	0.383292732455526	2.20109194636322	0.0277295153182472	0.123511813586489
AFF2	0.880827236688636	1.54815639823663	2.37653008207947	0.651435641362466	0.51476530952236	NA
AFF3	1.91561460940399	-2.62124799602154	1.59933187355215	-1.63896439467544	0.101220675194458	NA
AFF4	81.6527003516987	0.686625332331329	0.262057976003093	2.62012758704671	0.00878968750944184	0.057825253933797
AFF4-DT	0.0510212386234448	-2.17722180150586	4.97181023234222	-0.437913295109851	0.661449137513329	NA
AFG1L	6.09856387950179	-0.18717585702267	0.886435476837293	-0.211155647436961	0.83276581862278	NA
AFG3L1P	15.1840683582531	-0.231511875528024	0.530151492044845	-0.436690038605871	0.662336154444391	0.821129508970604
AFG3L2	58.7879536787287	0.304747015692065	0.321053992404694	0.949207992741376	0.3425148372433	0.577532997069259
AFG3L2P1	0.208573681190471	-0.54453608678401	4.86552089270564	-0.111917325768835	0.910888958932957	NA
AFMID	3.33206136879418	-0.0329761313542531	1.28162953757142	-0.0257298465645072	0.97947281761734	NA
AFTPH	48.6310373889059	0.959791797094324	0.349465805124733	2.74645411087288	0.00602433131226955	0.0449647379271203
AGA	23.9503575908199	0.0746769001139335	0.460963645258824	0.162001712894308	0.871304504994634	0.933056423239716
AGAP1	0.417147362380941	0.455327345233079	3.36734821132508	0.13521837263569	0.892439221237836	NA
AGAP12P	0.472657327701077	0.621848801247159	3.21924166393243	0.193166237941748	0.846828778958006	NA
AGAP2	4.19493369869605	0.652279262999708	1.15132221517191	0.566547969286176	0.571021333510009	NA
AGAP3	61.3218509677556	-0.475848755772469	0.26091361943366	-1.82377890738455	0.0681855039196065	0.218487515576877
AGAP4	0.510212386234448	0.761738287215405	4.81773167582241	0.15811139732795	0.874369019812571	NA
AGAP6	0.157552442567026	-0.965015793346579	4.89226624378896	-0.197253327038717	0.843629301338068	NA
AGAP9	3.75253010815831	1.8065794590268	1.53205860245462	1.17918430543868	0.238324794186176	NA
AGBL1	0.10204247724689	-1.51113200272812	4.94024960891135	-0.305881710916448	0.759694711552031	NA
AGBL2	0.204084954493779	-0.539974530238658	4.86527003890622	-0.110985521033906	0.911627828334855	NA
AGBL3	0.468168601004386	0.626457364818761	3.19059161770691	0.196345204864857	0.844339981553315	NA
AGBL4	0.157552442567026	-0.965015793346579	4.89226624378896	-0.197253327038717	0.843629301338068	NA
AGBL4-IT1	0.106531203943581	-1.63782608171926	4.94540826453104	-0.331181167279133	0.740507644649265	NA
AGBL5	2.12746619535644	0.659376240655696	1.64676962423079	0.400405880065764	0.688857594036042	NA
AGBL5-AS1	0.0510212386234448	-2.17722180150586	4.97181023234222	-0.437913295109851	0.661449137513329	NA
AGER	1.34719968442287	-0.640274231473161	1.88834819401927	-0.339065768432443	0.734560185379995	NA
AGFG1	51.8626547402345	0.406216408993912	0.307972870520682	1.31900062595491	0.187168903202629	0.404480705351262
AGFG2	2.66312919027921	1.10994597722423	1.62156365245755	0.684491154905979	0.49366507281008	NA
AGGF1	32.9839444107914	0.268516232842774	0.385485375768307	0.696566587792332	0.486074071889092	0.697979319229797
AGGF1P3	0.0510212386234448	-2.17722180150586	4.97181023234222	-0.437913295109851	0.661449137513329	NA
AGGF1P4	0.828009844795036	-4.93091800248063	3.97934857568124	-1.23912693464821	0.215298493635026	NA
AGGF1P5	0.0510212386234448	-2.17722180150586	4.97181023234222	-0.437913295109851	0.661449137513329	NA
AGK	5.6934009457191	-0.423064861503497	0.854879031764044	-0.494882721161732	0.620682908209352	NA
AGL	26.8022361661645	0.94265053840981	0.482480125749947	1.95376034804458	0.0507295656418981	0.180542115265175
AGMAT	0.204084954493779	-0.539974530238658	4.86527003890622	-0.110985521033906	0.911627828334855	NA
AGMO	0.0510212386234448	-2.17722180150586	4.97181023234222	-0.437913295109851	0.661449137513329	NA
AGO1	40.1005983633351	0.527348906104847	0.36325017456377	1.45175128061024	0.146570774914315	0.347553401905977
AGO2	26.6451181466226	1.1614445091488	0.490758799294186	2.36663002440141	0.0179508675422823	0.0933847091037976
AGO3	44.0182531649876	0.635783848087112	0.369982948212156	1.7184139192343	0.0857211432587759	0.25039331197868
AGO4	34.5229302193315	0.110948976589992	0.368064356692156	0.301439067849723	0.763079707026406	0.875151888619918
AGPAT1	19.9941004021673	0.00358322423877917	0.474180747821226	0.00755666326657805	0.993970712430361	0.997764765706928
AGPAT2	76.2813285274117	0.0560749445007647	0.277348259691204	0.202182427837109	0.839774110007032	0.916453425395226
AGPAT3	61.007218018625	0.464920430090397	0.287874818070965	1.6150090279025	0.106308739835242	0.283464552344041
AGPAT4	41.0939239691984	-0.0142716428455607	0.326654327865708	-0.0436903528534542	0.965151229182953	0.982867703800832
AGPAT5	13.8341761004037	0.157517033467392	0.586369600753543	0.26863096801909	0.788213678926602	0.890185117154389
AGPS	93.7719080452477	-0.212300227573401	0.227773385061152	-0.932067754607958	0.351301511096959	0.586406807019959
AGRN	1.65781584286023	0.0408132002676797	1.77167017392502	0.0230365679054476	0.981621103711447	NA
AGRP	1.24695336044613	2.04581440864286	1.97778134934929	1.03439867572619	0.300949823248183	NA
AGT	0.370614850454187	0.260506851371924	3.86864422347164	0.0673380223984905	0.946312608070405	NA
AGTPBP1	27.341771669385	0.462730274929318	0.434139374569071	1.06585650147174	0.286488514932124	0.51793667801688
AGTRAP	48.570131214644	-0.958110248575499	0.285241911621901	-3.35893923556896	0.000782422697468872	0.00994278689398904
AGXT2	0.157552442567026	-0.965015793346579	4.89226624378896	-0.197253327038717	0.843629301338068	NA
AHCTF1	16.0426496549472	1.96525916010849	0.768802823275964	2.55625903106635	0.0105804324406155	0.0655783566822448
AHCTF1P1	0.879031083418481	-3.59168965503957	2.82589444590759	-1.27099214913741	0.20373144162768	NA
AHCY	38.1494924652676	0.259968827219561	0.351206577495373	0.740216282603606	0.459168769183726	0.676949626395356
AHCYL1	92.9230035952863	0.117621868939586	0.223739632146467	0.525708690101838	0.599090624978985	0.783815506176306
AHCYL2	4.26094634112261	0.659708409476822	1.13443972283002	0.58152795269817	0.560884684625373	NA
AHDC1	12.5385796729823	-0.950728825195236	0.543900649627246	-1.74798251453975	0.0804670552348761	0.242180884537772
AHI1	52.4257313035411	1.0277022883651	0.349421261164879	2.94115556946651	0.00326990265392096	0.0289731303089969
AHNAK	1581.54191455771	0.513344576489912	0.0911548814929018	5.63156430113824	1.78582369483541e-08	1.45888058762708e-06
AHNAK2	2.36731005511343	-1.12023554257124	1.78143679886306	-0.628838218277622	0.529454976527465	NA
AHR	25.8060169804283	-0.0888229806059507	0.412904975881839	-0.215117244388378	0.829675909546327	0.910243611506404
AHRR	6.36417274972544	-0.0625859293780229	0.877658499431311	-0.0713101159717318	0.943150944346496	NA
AHSA1	27.2152184758273	0.0816856688140923	0.834477329567232	0.0978884217938614	0.922020893900393	0.959986460119821
AHSA2P	20.3790034935833	-0.600961778561234	0.493331801269841	-1.21816955042094	0.223159548261545	0.448612244936811
AHSG	0.106531203943581	-1.63782608171926	4.94540826453104	-0.331181167279133	0.740507644649265	NA
AICDA	0.361637397060805	0.265384412976985	3.72943823690816	0.0711593532641523	0.943270930767788	NA
AIDA	6.13029936815696	0.547242228201612	0.919755277744124	0.59498677685637	0.551852309939856	NA
AIDAP1	0.0510212386234448	-2.17722180150586	4.97181023234222	-0.437913295109851	0.661449137513329	NA
AIDAP2	3.479154606476	0.132391493683067	1.16353149775864	0.1137841940146	0.909408868559543	NA
AIF1	217.024544133929	0.0942797031634243	0.149300191890245	0.631477441319915	0.527728394756795	0.729397136078673
AIFM1	48.2085714898253	-0.396709330930847	0.296131177856752	-1.33964053971632	0.180362237248818	0.39424077380409
AIFM2	27.7488348795695	-0.0643468716215894	0.421237348623192	-0.15275680523559	0.878590062287081	0.937347664041641
AIFM3	0.732252247514993	1.26000385008827	2.56064258191631	0.492065491289814	0.622673046517034	NA
AIG1	6.24350308991391	-1.92367940396408	1.88881829578887	-1.01845657057269	0.30846102981025	NA
AIM2	0.0510212386234448	-2.17722180150586	4.97181023234222	-0.437913295109851	0.661449137513329	NA
AIMP1	46.4236144757865	0.844151960654167	0.355667843270875	2.37342783899433	0.0176238363928167	0.0921995775821246
AIMP2	13.5229311384097	-0.64374465144542	0.534962164021183	-1.20334613312939	0.228842403658811	0.455262414854834
AIP	15.568778192354	0.45225006211296	0.570995233293434	0.792038244355272	0.428338376884254	0.653183075642574
AIPL1	0.934541048738617	-3.28435504542439	2.91747770744706	-1.12575154800355	0.260270697957616	NA
AIRE	0.106531203943581	-1.63782608171926	4.94540826453104	-0.331181167279133	0.740507644649265	NA
AIRN	0.208573681190471	-0.54453608678401	4.86552089270564	-0.111917325768835	0.910888958932957	NA
AJ003147.11	0.787762212835128	1.3566137745691	2.52608635529696	0.537041725325188	0.591238792566073	NA
AJ003147.9	0.10204247724689	-1.51113200272812	4.94024960891135	-0.305881710916448	0.759694711552031	NA
AJ006995.3	0.106531203943581	-1.63782608171926	4.94540826453104	-0.331181167279133	0.740507644649265	NA
AJ006998.2	1.24964593387267	-1.05997666269906	2.04328481852187	-0.518761091498667	0.603927353753649	NA
AJ011931.1	0.213062407887162	-0.549326771335645	4.86578517513937	-0.112895812610533	0.910113156160331	NA
AJ239322.1	0.106531203943581	-1.63782608171926	4.94540826453104	-0.331181167279133	0.740507644649265	NA
AJAP1	1.70403395300865	-4.55857376287419	1.95596699295342	-2.33059851178314	0.019774540040762	NA
AJUBA	0.0510212386234448	-2.17722180150586	4.97181023234222	-0.437913295109851	0.661449137513329	NA
AK1	2.7513910856577	-0.629035177208279	1.23985653195721	-0.507345133081889	0.611912675990713	NA
AK2	37.3844415025156	-0.330504041385639	0.355184755465186	-0.93051302540498	0.352105523263987	0.58702679074781
AK3	11.143636654698	-0.551778146228979	0.600913375038326	-0.918232426086017	0.358497195888848	0.592896141098486
AK3P3	0.157552442567026	-0.965015793346579	4.89226624378896	-0.197253327038717	0.843629301338068	NA
AK4	6.29355135935538	-0.194343879019082	0.854042479044108	-0.227557625982027	0.819990165231047	NA
AK5	0.153063715870335	-0.944787519250074	4.89080059761529	-0.193176454527863	0.846820777981863	NA
AK6	20.7453239978723	-0.340218085686496	0.443370170618922	-0.767345455855925	0.442876148959427	0.664716594258909
AK6P1	0.0510212386234448	-2.17722180150586	4.97181023234222	-0.437913295109851	0.661449137513329	NA
AK6P2	0.0510212386234448	-2.17722180150586	4.97181023234222	-0.437913295109851	0.661449137513329	NA
AK8	0.8253172713685	1.46088801207155	2.56900491635141	0.568659095501595	0.569587512102457	NA
AK9	3.6352252975512	0.265937922249628	1.16708582385396	0.227864923739238	0.819751252199249	NA
AKAIN1	0.0510212386234448	-2.17722180150586	4.97181023234222	-0.437913295109851	0.661449137513329	NA
AKAP1	21.0019119424813	-0.298303957626324	0.44404655590884	-0.671785319932904	0.501720375664648	0.710977749273922
AKAP1-DT	0.940825928705463	1.62208850248717	2.24804392597684	0.721555519331024	0.470567794891088	NA
AKAP10	22.2947860326292	1.80314396528086	1.65833841843261	1.08731965999143	0.276895562952115	0.508611306589544
AKAP11	38.9598960050751	1.08691266174826	0.406968994875306	2.67075053735062	0.00756818692314393	0.052336652638746
AKAP12	1.80755818174737	-3.51214339579351	1.81283198269711	-1.93737943136251	0.0526989790378306	NA
AKAP13	94.5255881515149	1.00593924537302	0.255100172990106	3.94331071430531	8.03644253150757e-05	0.00165952538275631
AKAP14	0.106531203943581	-1.63782608171926	4.94540826453104	-0.331181167279133	0.740507644649265	NA
AKAP17BP	0.106531203943581	-1.63782608171926	4.94540826453104	-0.331181167279133	0.740507644649265	NA
AKAP3	0.157552442567026	-0.965015793346579	4.89226624378896	-0.197253327038717	0.843629301338068	NA
AKAP4	0.879031083418481	-3.59168965503957	2.82589444590759	-1.27099214913741	0.20373144162768	NA
AKAP5	0.361637397060805	0.265384412976985	3.72943823690816	0.0711593532641523	0.943270930767788	NA
AKAP6	0.259594919813915	-0.221534649168761	4.3519133939775	-0.0509051143975744	0.959401130095843	NA
AKAP7	5.11678827921157	4.05966178211652	1.50168086239482	2.70341181257536	0.00686316570902987	NA
AKAP8	32.6290664759864	-0.182589596207419	0.359240575237486	-0.508265515627551	0.611267150375943	0.790092320820043
AKAP8L	44.0520925827764	-0.149118977590912	0.3113830008454	-0.478892480276882	0.63201512080971	0.801689125223166
AKAP9	146.414963692709	0.900320286424684	0.210889409749425	4.26915835884992	1.96211932104006e-05	0.00054224516849858
AKIP1	13.4253773878595	-0.687726238679349	0.536342738441231	-1.28225142131705	0.199754463106366	0.419717482467504
AKIRIN1	42.295829882167	0.65111117858168	0.357506087767602	1.82125899630816	0.0685674962341536	0.219219529468727
AKIRIN2	45.0724738830241	-0.0725648078224555	0.309938964171289	-0.234126122272101	0.814887066798059	0.904866795091887
AKIRIN2P1	0.106531203943581	-1.63782608171926	4.94540826453104	-0.331181167279133	0.740507644649265	NA
AKNA	51.2875502761083	-0.200366098078941	0.309804765768116	-0.646749566883396	0.517794037576973	0.721920644288676
AKR1A1	106.881699339769	-0.569148132072634	0.216674358633013	-2.62674427958786	0.00862060915591835	0.0572386846167044
AKR1B1	28.9336789929503	-0.276862573468882	0.407278839355658	-0.679786295568159	0.496639785353415	0.706336362027413
AKR1B1P2	0.0510212386234448	-2.17722180150586	4.97181023234222	-0.437913295109851	0.661449137513329	NA
AKR1C1	21.2079874307768	0.159954047082862	0.482139590063245	0.331758790150131	0.740071404171859	0.862433206567783
AKR1C2	0.417147362380941	0.455327345233079	3.36734821132508	0.13521837263569	0.892439221237836	NA
AKR1C3	20.9775989196595	0.627243402218872	0.500382495651149	1.25352786652267	0.210013664165441	0.431759286340124
AKR1C7P	0.157552442567026	-0.965015793346579	4.89226624378896	-0.197253327038717	0.843629301338068	NA
AKR1C8P	0.0510212386234448	-2.17722180150586	4.97181023234222	-0.437913295109851	0.661449137513329	NA
AKR1D1	0.106531203943581	-1.63782608171926	4.94540826453104	-0.331181167279133	0.740507644649265	NA
AKR1E2	2.12118131538959	-1.79443745824092	1.37515233294899	-1.30490085734195	0.191926609272455	NA
AKR7A2	26.0839979170967	-0.805772363437616	0.384547599542527	-2.09537743674956	0.0361374536531395	0.146685426307381
AKR7A3	0.31061615843736	0.0424025537336664	3.98759778583968	0.0106336085059134	0.991515767838299	NA
AKR7L	0.157552442567026	-0.965015793346579	4.89226624378896	-0.197253327038717	0.843629301338068	NA
AKT1	31.5595333264536	-0.92302430216652	0.34422628323883	-2.68144632502135	0.00733046731136188	0.0511687267536753
AKT1S1	17.2480509911415	-0.474472807618686	0.546239915251569	-0.868616141682304	0.385057122559464	0.61679807866701
AKT2	27.2265306286477	-0.260754398176223	0.391406281309977	-0.666198808316306	0.505284034537854	0.713303292212704
AKT3	13.7333444450915	-0.214435788329719	0.561888606505546	-0.381633985539095	0.70273287202978	0.841706047522071
AKT3-IT1	0.421636089077632	0.451590132595769	3.47272255873439	0.130039219937094	0.896535397099348	NA
AKTIP	2.3267480213752	-1.27504154097083	1.35677431121168	-0.939759494585468	0.347340940092003	NA
AL022237.3	0.157552442567026	-0.965015793346579	4.89226624378896	-0.197253327038717	0.843629301338068	NA
AL022341.3	0.213062407887162	-0.549326771335645	4.86578517513937	-0.112895812610533	0.910113156160331	NA
AL022344.7	0.366126123757496	0.261386807953114	3.6026533699999	0.0725539709508942	0.942161055991486	NA
AL022345.12	0.0510212386234448	-2.17722180150586	4.97181023234222	-0.437913295109851	0.661449137513329	NA
AL121657.4	0.10204247724689	-1.51113200272812	4.94024960891135	-0.305881710916448	0.759694711552031	NA
AL133243.1	1.59929890233523	-0.0358144239903975	1.85446718435867	-0.0193125142857587	0.98459180083464	NA
AL133243.2	7.40192362542444	-0.98513703743895	0.712744278969057	-1.38217459824987	0.166918097645994	NA
AL133243.3	0.213062407887162	-0.549326771335645	4.86578517513937	-0.112895812610533	0.910113156160331	NA
AL133243.4	3.06797772228357	-0.280432549216628	1.28609258460945	-0.218050047541318	0.827390117161203	NA
AL133245.2	2.84477051128953	1.32990934835922	1.63374760484914	0.814023747861605	0.415631346562079	NA
AL136419.6	0.208573681190471	-0.54453608678401	4.86552089270564	-0.111917325768835	0.910888958932957	NA
AL138479.3	0.828009844795036	-4.93091800248063	3.97934857568124	-1.23912693464821	0.215298493635026	NA
AL163953.3	0.519189839627831	0.779474176567381	3.05362841671161	0.255261633112119	0.798521030889649	NA
AL591893.1	0.264083646510607	-0.224917424102779	4.44945726443978	-0.0505494065310678	0.959684578981355	NA
ALAD	18.257973086504	-0.262326745078783	0.501575012059504	-0.52300600861604	0.600970071885376	0.784617406813467
ALAS1	50.0503699790377	0.422162211974515	0.326111584883027	1.29453301122663	0.195481374343669	0.413341261276815
ALCAM	210.945768670105	0.708763310221428	0.175234597430621	4.04465397024146	5.2400461400996e-05	0.0011840274469757
ALDH16A1	21.2206738989999	-0.513383117312012	0.437695682659071	-1.17292250678172	0.240826883067364	0.468544111154877
ALDH18A1	2.84593786100303	-0.444070703573835	1.24940392508628	-0.355426051301359	0.72227043515372	NA
ALDH1A1	107.758077552481	-0.0730006238327936	0.206955964118846	-0.352735057158694	0.724287074748319	0.852898798301758
ALDH1A2	1.08459778940409	-1.6331411784052	2.09829500114637	-0.778318195255177	0.436381451476458	NA
ALDH1A3	0.0510212386234448	-2.17722180150586	4.97181023234222	-0.437913295109851	0.661449137513329	NA
ALDH1B1	2.85491531439641	-0.503380821548314	1.2722513486566	-0.395661456425135	0.692354793221914	NA
ALDH1L1-AS2	0.106531203943581	-1.63782608171926	4.94540826453104	-0.331181167279133	0.740507644649265	NA
ALDH1L2	2.87349902473983	3.22610944524261	1.57615869328578	2.04681765800957	0.0406759912395636	NA
ALDH2	159.291172360194	0.00166439438272697	0.180975293934074	0.00919680441758684	0.992662115187828	0.99743717146829
ALDH3A1	0.208573681190471	-0.54453608678401	4.86552089270564	-0.111917325768835	0.910888958932957	NA
ALDH3A2	76.1924971988128	0.258925172509605	0.250077547334067	1.03537952635035	0.300491703273391	0.532123707035347
ALDH3B1	48.4545835212598	0.117023067289887	0.311058517758295	0.3762091716158	0.706761397476348	0.843890817352903
ALDH4A1	2.79343487088776	-0.482162825324253	1.24483323281238	-0.387331260617882	0.69851098557531	NA
ALDH5A1	3.58151148550122	1.76012417476797	1.54408281806089	1.1399156536036	0.254321442837918	NA
ALDH6A1	6.73088420481838	1.65230994645207	1.11823943665231	1.47759942307045	0.139515028879424	NA
ALDH7A1	4.29549442445111	0.721784001453875	1.15982711853135	0.622320335437443	0.53373125219483	NA
ALDH7A1P1	0.0510212386234448	-2.17722180150586	4.97181023234222	-0.437913295109851	0.661449137513329	NA
ALDH8A1	0.157552442567026	-0.965015793346579	4.89226624378896	-0.197253327038717	0.843629301338068	NA
ALDH9A1	31.4769742926639	-0.134224123486355	0.368765653063331	-0.36398217233996	0.715871322035719	0.84822878674108
ALDOA	0.315104885134051	0.0379101606846323	3.93217253117601	0.00964102169578362	0.992307696804452	NA
ALDOAP1	0.10204247724689	-1.51113200272812	4.94024960891135	-0.305881710916448	0.759694711552031	NA
ALDOB	0.0510212386234448	-2.17722180150586	4.97181023234222	-0.437913295109851	0.661449137513329	NA
ALDOC	0.259594919813915	-0.221534649168761	4.3519133939775	-0.0509051143975744	0.959401130095843	NA
ALG1	15.0951341870967	-0.628301584409115	0.530640152504942	-1.18404455720728	0.236395425302851	0.464296853818071
ALG10	2.85374796468291	1.31827433745463	1.58261901542966	0.832970111316866	0.404861586119531	NA
ALG10B	4.58502867965004	0.794425119912045	1.13785238656479	0.698179420540163	0.48506499479806	NA
ALG11	11.8267072890809	0.0739014746191092	0.614385728467924	0.120285142044877	0.90425727358324	0.951837203468179
ALG12	11.7138477329493	-0.37253652265064	0.593323909214407	-0.627880516637022	0.530082215225296	0.729746516293491
ALG13	22.56608074311	0.360887201431792	0.464792813779525	0.776447463757431	0.437484829150091	0.660958215478231
ALG13-AS1	0.0510212386234448	-2.17722180150586	4.97181023234222	-0.437913295109851	0.661449137513329	NA
ALG14	7.12187560592875	0.191037151092617	0.826333565436838	0.231186483380505	0.817169930300274	NA
ALG14-AS1	0.828009844795036	-4.93091800248063	3.97934857568124	-1.23912693464821	0.215298493635026	NA
ALG1L10P	0.106531203943581	-1.63782608171926	4.94540826453104	-0.331181167279133	0.740507644649265	NA
ALG2	33.59124192453	-0.678191657818453	0.33827780489676	-2.00483640369321	0.0449805393576227	0.168711064371628
ALG3	18.4875521219073	-0.239180861964322	0.486649638339468	-0.491484721493781	0.623083655637614	0.79666140773119
ALG5	30.7253493507382	-0.0778592149740024	0.393359222863032	-0.197934128523314	0.843096601693822	0.918865289105978
ALG6	8.20826954860299	0.56731473315849	0.794786303285804	0.713795306754908	0.475353762200217	NA
ALG8	19.8609947120432	0.263350400737767	0.517682502599922	0.508710260468838	0.610955329345625	0.790022946313338
ALG9	2.0719562300363	0.616441849836501	1.6650645271633	0.370220997312762	0.711217832777384	NA
ALG9-IT1	0.157552442567026	-0.965015793346579	4.89226624378896	-0.197253327038717	0.843629301338068	NA
ALK	9.18934310926836	0.296800274830571	0.72284572719475	0.410599749938906	0.681366047099162	0.830372982645111
ALKAL1	0.0510212386234448	-2.17722180150586	4.97181023234222	-0.437913295109851	0.661449137513329	NA
ALKAL2	0.0510212386234448	-2.17722180150586	4.97181023234222	-0.437913295109851	0.661449137513329	NA
ALKBH1	4.68078627693008	-0.20938734729546	0.994231870498391	-0.210602127641008	0.833197751931822	NA
ALKBH2	0.987358440632217	1.7070303582633	2.20300279559204	0.77486527101957	0.438419275465963	NA
ALKBH3	14.8821152514308	-0.660011671591858	0.509562376210463	-1.29525196993597	0.195233322118582	0.413141052271431
ALKBH4	15.773716094783	-0.144200083759779	0.518278837461962	-0.278228770570557	0.780836750712949	0.885652345994881
ALKBH5	31.5012173923749	0.797135544073686	0.424668770543957	1.87707596923748	0.0605076824631537	0.202801673323302
ALKBH6	7.03880447687181	-1.20594733888562	0.734186355052862	-1.64256299587424	0.100473382226049	NA
ALKBH7	57.9434982527448	-0.00243914120545974	0.287196848163208	-0.00849292469976418	0.993223707968159	0.997735834381458
ALKBH8	5.20742834623826	0.0816752846869936	1.00028005166149	0.081652417791726	0.934923117048695	NA
ALMS1	15.055873232693	0.691920741544079	0.599942028218475	1.15331266855688	0.248782072143858	0.478882942599026
ALMS1-IT1	1.61128333093347	-0.092826741058302	1.76666044090984	-0.0525436234993157	0.958095536794263	NA
ALMS1P1	0.208573681190471	-0.54453608678401	4.86552089270564	-0.111917325768835	0.910888958932957	NA
ALOX12	0.0510212386234448	-2.17722180150586	4.97181023234222	-0.437913295109851	0.661449137513329	NA
ALOX12-AS1	9.72348088047809	0.411605149431654	0.720356702212425	0.571390740403324	0.567734804404091	0.759773273796582
ALOX12P2	0.0510212386234448	-2.17722180150586	4.97181023234222	-0.437913295109851	0.661449137513329	NA
ALOX15B	3.52869409360762	0.197625814017378	1.17801721357558	0.167761397490563	0.866770992361685	NA
ALOX15P1	1.70403395300865	-4.55857376287419	1.95596699295342	-2.33059851178314	0.019774540040762	NA
ALOX15P2	0.157552442567026	-0.965015793346579	4.89226624378896	-0.197253327038717	0.843629301338068	NA
ALOX5	38.78824082973	-1.252505497883	0.314040508427132	-3.98835648355099	6.65326337923564e-05	0.00143999038389735
ALOX5AP	52.2141303128568	-0.410465201738607	0.284304497965431	-1.44375204991838	0.148808734386551	0.35116063689097
ALPK1	25.1731146367336	0.0386308301815788	0.41922317459083	0.0921486037103824	0.926579972516291	0.961720928723284
ALPK2	0.0510212386234448	-2.17722180150586	4.97181023234222	-0.437913295109851	0.661449137513329	NA
ALPL	0.0510212386234448	-2.17722180150586	4.97181023234222	-0.437913295109851	0.661449137513329	NA
ALS2	15.9865108860704	1.17101922404277	0.638015339336849	1.83540920075671	0.0664450814758199	0.215699984409774
ALS2CL	0.157552442567026	-0.965015793346579	4.89226624378896	-0.197253327038717	0.843629301338068	NA
ALX4	0.931534073533751	-3.28235106565882	2.92033897760617	-1.12396235191484	0.261028997732858	NA
ALYREF	30.8194010521479	0.424645677870864	0.401802366451032	1.05685210772052	0.290579088706937	0.522283594160389
AMACR	0.98107356066537	-2.27649607687398	2.63785950403638	-0.863008842355158	0.388132605319123	NA
AMBRA1	14.6329795365021	-0.753405026838311	0.527485195631774	-1.42829606039644	0.153206661307706	0.35642550116115
AMD1	90.072580320544	0.407780724958546	0.240610564658692	1.69477481396956	0.0901181470477529	0.258364174760122
AMD1P1	0.157552442567026	-0.965015793346579	4.89226624378896	-0.197253327038717	0.843629301338068	NA
AMDHD1	1.84542764205907	0.316805741892936	3.91824552407041	0.0808539791462143	0.935558079399688	NA
AMDHD2	92.1856900322546	-0.807741522105676	0.410112080581836	-1.96956285940105	0.0488884917623339	0.176340149326148
AMER1	1.44924216166976	-0.36407020385804	1.86529120807556	-0.195181429195527	0.845250916823101	NA
AMER2	1.0410722526822	-2.0842179054599	2.86662756384914	-0.727062675229889	0.467187562264641	NA
AMFR	49.4924109459844	-0.00705089860359511	0.301146777021793	-0.0234134951511862	0.981320440383455	0.992265526905686
AMH	0.157552442567026	-0.965015793346579	4.89226624378896	-0.197253327038717	0.843629301338068	NA
AMIGO1	0.0510212386234448	-2.17722180150586	4.97181023234222	-0.437913295109851	0.661449137513329	NA
AMIGO2	1.81087955873056	0.297130071032904	1.76161263523406	0.168669357320672	0.866056722716737	NA
AMMECR1	4.87647910936593	2.31860783303868	1.51337085414821	1.53208172780868	0.12550226814349	NA
AMMECR1-IT1	0.106531203943581	-1.63782608171926	4.94540826453104	-0.331181167279133	0.740507644649265	NA
AMMECR1L	13.8470134769371	-0.584293695629857	0.535108557027722	-1.09191618776447	0.274869941813357	0.50688203672378
AMN1	0.468168601004386	0.626457364818761	3.19059161770691	0.196345204864857	0.844339981553315	NA
AMOT	0.0510212386234448	-2.17722180150586	4.97181023234222	-0.437913295109851	0.661449137513329	NA
AMOTL1	0.523678566324522	0.774814012379604	3.0338632546782	0.255388574677795	0.798422994369859	NA
AMPD1	0.0510212386234448	-2.17722180150586	4.97181023234222	-0.437913295109851	0.661449137513329	NA
AMPD2	6.82574206898465	-1.33431994211976	0.769127255368707	-1.73484938000293	0.0827674871493963	NA
AMPD3	19.3507823258087	0.188982176750553	0.506034444652197	0.373457140611135	0.708808238447453	0.844977621010001
AMPH	0.828009844795036	-4.93091800248063	3.97934857568124	-1.23912693464821	0.215298493635026	NA
AMT	0.630209770268103	1.03599209199093	2.81516363403063	0.36800421810921	0.712870088972959	NA
AMY2B	3.51639526323104	-1.20752400750942	1.04905572544995	-1.15105802124239	0.249708366460209	NA
AMZ1	11.9008009647445	0.912288302471953	0.700925361478963	1.30154842813365	0.193070799268401	0.410372421135806
AMZ2	10.7160300874319	-0.655937000174084	0.606857992431313	-1.08087395791912	0.279753184260715	0.511470464998217
AMZ2P1	4.87436855431744	-0.0437427500728917	0.950643286635746	-0.0460138420875973	0.963299217205317	NA
AMZ2P2	0.0510212386234448	-2.17722180150586	4.97181023234222	-0.437913295109851	0.661449137513329	NA
ANAPC1	2.7204353088695	3.14110583596345	1.59898223662255	1.96444073237377	0.0494790030896507	NA
ANAPC10	1.05184585934574	1.76859170295503	2.23877272250123	0.789982692382951	0.429537876175562	NA
ANAPC10P1	0.106531203943581	-1.63782608171926	4.94540826453104	-0.331181167279133	0.740507644649265	NA
ANAPC11	47.9566997292489	-0.317202370385599	0.305511442219713	-1.03826674405693	0.299145886798141	0.530751914667633
ANAPC13	16.7941408672519	0.0685477626053057	0.520600374617352	0.131670597923963	0.89524484245457	0.94696217399079
ANAPC15	16.5624947490213	-0.539925065824135	0.505911298768093	-1.06723266932141	0.285866783650227	0.517319623219147
ANAPC16	61.7846344219069	-0.28492716660518	0.26023639925424	-1.09487822388296	0.273569990381441	0.50580035181181
ANAPC2	2.27904815973495	0.849373261470543	1.65755089413639	0.51242665578186	0.608352439405208	NA
ANAPC4	22.1507295339992	0.535058990846443	0.484509748235691	1.10433070293183	0.269449708914471	0.501775835688922
ANAPC5	45.188209997697	0.0368900394798707	0.571203367227209	0.0645830217334782	0.948506003178885	0.974325497807356
ANAPC7	28.4512644999889	-0.8288315502017	0.364247704105633	-2.27546128873152	0.0228782723691388	0.109233832236466
ANG	0.208573681190471	-0.54453608678401	4.86552089270564	-0.111917325768835	0.910888958932957	NA
ANGEL1	11.484820952077	0.377725903199809	0.655526214483808	0.576217845837406	0.564467944296871	0.757446696372371
ANGEL2	7.78362648432049	0.449050594514943	0.798498421371622	0.562368794347252	0.573864775717441	NA
ANGPT1	0.10204247724689	-1.51113200272812	4.94024960891135	-0.305881710916448	0.759694711552031	NA
ANGPT2	0.579188531644658	0.910279887599381	2.98722150764193	0.304724602869488	0.760575909861287	NA
ANGPT4	0.10204247724689	-1.51113200272812	4.94024960891135	-0.305881710916448	0.759694711552031	NA
ANGPTL1	0.0510212386234448	-2.17722180150586	4.97181023234222	-0.437913295109851	0.661449137513329	NA
ANGPTL3	1.70102697780379	-4.56990774021846	2.15688988041471	-2.11874875102098	0.0341117059425698	NA
ANGPTL4	0.157552442567026	-0.965015793346579	4.89226624378896	-0.197253327038717	0.843629301338068	NA
ANGPTL6	1.88434443083746	0.289556445447283	1.87834099139857	0.154155420540381	0.877487191201087	NA
ANK1	1.13561902802753	-1.35290776368195	2.06226015327906	-0.656031568825485	0.511803812452296	NA
ANK2	1.87536697744408	0.305916540062512	1.71391875806828	0.178489522109732	0.858338549218751	NA
ANK2-AS1	0.10204247724689	-1.51113200272812	4.94024960891135	-0.305881710916448	0.759694711552031	NA
ANK3	2.96117558878288	-2.52232888163296	1.58716924158505	-1.58919969940572	0.112015314329366	NA
ANKAR	5.04121285205618	1.03410668845742	1.10401097185661	0.936681531994529	0.348922398739793	NA
ANKDD1A	4.91578353599085	-2.50858719290579	0.942364050669879	-2.66201495178277	0.00776744280960148	NA
ANKDD1B	0.31061615843736	0.0424025537336664	3.98759778583968	0.0106336085059134	0.991515767838299	NA
ANKEF1	0.213062407887162	-0.549326771335645	4.86578517513937	-0.112895812610533	0.910113156160331	NA
ANKFN1	0.157552442567026	-0.965015793346579	4.89226624378896	-0.197253327038717	0.843629301338068	NA
ANKFY1	24.1944660328951	0.741280182859294	0.47541335053672	1.55923299592328	0.118941243906817	0.304309270458782
ANKH	25.4935611964995	-0.324392087582865	0.421236083405202	-0.770095678794973	0.441243139118499	0.664035049781803
ANKH-DT	0.879031083418481	-3.59168965503957	2.82589444590759	-1.27099214913741	0.20373144162768	NA
ANKHD1	9.95915041531672	0.518848998703696	0.725248449834945	0.715408628342161	0.474356582456124	0.689551590531643
ANKHD1-EIF4EBP3	0.940825928705463	1.62208850248717	2.24804392597684	0.721555519331024	0.470567794891088	NA
ANKIB1	39.2906601336162	-0.0088060766333994	0.343138902703776	-0.0256633000922122	0.979525896492898	0.991528040963735
ANKLE1	0.259594919813915	-0.221534649168761	4.3519133939775	-0.0509051143975744	0.959401130095843	NA
ANKLE2	62.6237091372117	1.03208071518877	0.319634286375379	3.22894244823501	0.00124248896306845	0.0141233378462552
ANKMY1	5.861098191393	-1.33489625158862	0.87341604693188	-1.52836240675658	0.12642258318768	NA
ANKMY2	9.67495783474966	-0.53030773360774	0.659233385841347	-0.804430942056939	0.421148137272816	0.647257551309659
ANKRA2	9.19859149221886	0.823893508157193	0.786654783412152	1.04733807704507	0.29494368034443	0.527323549706708
ANKRD1	2.28353688643164	0.83585796607748	1.6316554354934	0.512276028317659	0.608457839797893	NA
ANKRD10	19.9169997512989	-0.488933686889565	0.453162597387683	-1.07893654442818	0.280616016351838	0.511926249217071
ANKRD10-IT1	3.72977207289653	0.364850402965809	1.16155458163292	0.314105259223291	0.753441095258487	NA
ANKRD11	198.999934123615	0.58992859807731	0.167214173785373	3.5279820168505	0.000418740603532869	0.00603854775098303
ANKRD11P1	0.157552442567026	-0.965015793346579	4.89226624378896	-0.197253327038717	0.843629301338068	NA
ANKRD12	202.50840145166	0.514480851590609	0.167143389196168	3.07808076684857	0.00208338441149962	0.0206780770561925
ANKRD13A	31.5679927253368	-0.290558189349505	0.712227000958402	-0.407957279011492	0.683305039371212	0.831645327879108
ANKRD13B	0.157552442567026	-0.965015793346579	4.89226624378896	-0.197253327038717	0.843629301338068	NA
ANKRD13C	17.0881203769263	0.0714304085758444	0.526608334395771	0.135642381463262	0.892103999498526	0.944849855003853
ANKRD13D	38.0243742380232	-0.659401447741896	0.327698121448143	-2.01222223926067	0.0441965151800055	0.166864852132128
ANKRD16	4.35638953662432	-1.72627340366474	0.948908299152403	-1.81922047178501	0.0688778007906098	NA
ANKRD17	91.689804365819	0.666122474262877	0.245468152659278	2.71368186482215	0.00665400332765404	0.0477980105532814
ANKRD18A	1.24215023197111	-0.990287522769275	1.94149756981674	-0.510063745721171	0.610006803304162	NA
ANKRD18DP	1.03806527747733	-2.08235217772998	2.86915497562461	-0.725771941711392	0.467978590384021	NA
ANKRD18EP	1.70102697780379	-4.56990774021846	2.15688988041471	-2.11874875102098	0.0341117059425698	NA
ANKRD20A1	0.0510212386234448	-2.17722180150586	4.97181023234222	-0.437913295109851	0.661449137513329	NA
ANKRD20A11P	0.931534073533751	-3.28235106565882	2.92033897760617	-1.12396235191484	0.261028997732858	NA
ANKRD20A21P	0.106531203943581	-1.63782608171926	4.94540826453104	-0.331181167279133	0.740507644649265	NA
ANKRD20A5P	0.10204247724689	-1.51113200272812	4.94024960891135	-0.305881710916448	0.759694711552031	NA
ANKRD20A7P	0.0510212386234448	-2.17722180150586	4.97181023234222	-0.437913295109851	0.661449137513329	NA
ANKRD20A8P	0.0510212386234448	-2.17722180150586	4.97181023234222	-0.437913295109851	0.661449137513329	NA
ANKRD22	0.876024108213615	-3.59040015251278	2.82885791482657	-1.26920483835361	0.204368015868796	NA
ANKRD23	0.0510212386234448	-2.17722180150586	4.97181023234222	-0.437913295109851	0.661449137513329	NA
ANKRD24	0.106531203943581	-1.63782608171926	4.94540826453104	-0.331181167279133	0.740507644649265	NA
ANKRD26	34.0105031549168	0.381970979539453	0.390261132735449	0.978757420351117	0.327699853002684	0.561799259298657
ANKRD26P1	1.13561902802753	-1.35290776368195	2.06226015327906	-0.656031568825485	0.511803812452296	NA
ANKRD26P2	1.65000573918034	-5.92694856557373	4.89245562291064	-1.21144656638656	0.225724301684652	NA
ANKRD26P4	0.0510212386234448	-2.17722180150586	4.97181023234222	-0.437913295109851	0.661449137513329	NA
ANKRD27	22.2437912448953	-0.5564965699929	0.41928763069679	-1.32724299323615	0.184428314630264	0.400563535870383
ANKRD28	32.8684357534544	0.264873140032011	0.381520939047363	0.694255840042187	0.487521779471559	0.699254661121275
ANKRD29	1.96362887282257	-2.31913792372748	1.46924578672899	-1.5784547042266	0.114461186274134	NA
ANKRD30A	0.0510212386234448	-2.17722180150586	4.97181023234222	-0.437913295109851	0.661449137513329	NA
ANKRD30B	0.157552442567026	-0.965015793346579	4.89226624378896	-0.197253327038717	0.843629301338068	NA
ANKRD30BL	0.106531203943581	-1.63782608171926	4.94540826453104	-0.331181167279133	0.740507644649265	NA
ANKRD31	0.10204247724689	-1.51113200272812	4.94024960891135	-0.305881710916448	0.759694711552031	NA
ANKRD33	0.106531203943581	-1.63782608171926	4.94540826453104	-0.331181167279133	0.740507644649265	NA
ANKRD33B	0.157552442567026	-0.965015793346579	4.89226624378896	-0.197253327038717	0.843629301338068	NA
ANKRD33B-AS1	0.0510212386234448	-2.17722180150586	4.97181023234222	-0.437913295109851	0.661449137513329	NA
ANKRD34A	0.157552442567026	-0.965015793346579	4.89226624378896	-0.197253327038717	0.843629301338068	NA
ANKRD34B	0.0510212386234448	-2.17722180150586	4.97181023234222	-0.437913295109851	0.661449137513329	NA
ANKRD34C-AS1	0.106531203943581	-1.63782608171926	4.94540826453104	-0.331181167279133	0.740507644649265	NA
ANKRD36	32.6150215904756	1.04442822470989	0.457853417913553	2.28114104612208	0.0225401019478731	0.108314879043625
ANKRD36B	7.1179722105675	1.73792180049209	1.07733773363617	1.6131633992122	0.106709012899472	NA
ANKRD36BP1	2.01465011144601	-2.08076653819397	1.44950141828659	-1.43550500326766	0.151143243627911	NA
ANKRD36BP2	0.0510212386234448	-2.17722180150586	4.97181023234222	-0.437913295109851	0.661449137513329	NA
ANKRD36C	28.1196165364491	0.892587504244451	0.461431446607199	1.93438811075284	0.0530654271477682	0.186255139478994
ANKRD37	2.8501556581426	-2.81181365703953	1.31379014173836	-2.1402304429831	0.0323361480612255	NA
ANKRD39	1.25593081383951	2.03345190219471	1.97570832428664	1.02922677259505	0.303373124348742	NA
ANKRD40	18.947372073075	0.375121361165598	0.505858629162197	0.74155374553336	0.458357757002497	0.676211961010352
ANKRD40CL	0.157552442567026	-0.965015793346579	4.89226624378896	-0.197253327038717	0.843629301338068	NA
ANKRD42	3.44788442790947	1.62557716344184	1.58199823557184	1.02754676136174	0.304163078369143	NA
ANKRD44	26.5310444555988	0.177239070576375	0.421875131218987	0.42012211069245	0.674396251028426	0.825125367041692
ANKRD44-IT1	2.2567554345618	2.8640400345897	1.69874221887444	1.68597683790267	0.0918002606913887	NA
ANKRD45	1.8630681470675	-3.01466377408571	3.72122603897408	-0.810126485870993	0.417867483256797	NA
ANKRD46	3.78828901342153	0.386789880971182	1.16240450748841	0.332749811687253	0.739323145738444	NA
ANKRD49	10.1364539179407	1.04647923025201	0.778095889380286	1.34492322159094	0.178650030293416	0.391765287669986
ANKRD49P1	1.10286709796918	1.838870721258	2.15639375233999	0.852752758749447	0.39379642663277	NA
ANKRD50	21.5924263353206	0.43809390456468	0.51141207557781	0.856635823606056	0.39164618103815	0.622263213427043
ANKRD52	26.8441257301268	-0.148251117206168	0.4063130891556	-0.36486916410757	0.715209073255549	0.847714325666733
ANKRD54	7.62876661518	-0.251562901613912	0.739871417594239	-0.340008947003106	0.733849790179879	NA
ANKRD6	2.65563348837765	1.12043453852095	1.59834390318089	0.700997161055988	0.483304786913323	NA
ANKRD62	0.0510212386234448	-2.17722180150586	4.97181023234222	-0.437913295109851	0.661449137513329	NA
ANKRD63	0.106531203943581	-1.63782608171926	4.94540826453104	-0.331181167279133	0.740507644649265	NA
ANKRD9	5.43649859933172	-1.65980565489495	0.818484549824465	-2.02790102177362	0.042570350847857	NA
ANKS1A	11.7053790618658	0.414736790460757	0.665779774909301	0.622933898100548	0.53332796103834	0.732451517154817
ANKS1B	1.29766019729125	-0.868862824237242	1.95180718674756	-0.445158123269898	0.65620548734641	NA
ANKS3	10.1142344288357	-0.964615765203658	0.649569657504226	-1.48500742616258	0.137541856929007	0.334364344149848
ANKS4B	0.825002869590171	-4.92871644896248	3.9867179472278	-1.23628421027119	0.216352938215662	NA
ANKS6	1.70583010627881	0.132473782959694	1.76725941098118	0.0749600099094366	0.940246529804065	NA
ANKUB1	0.930052322041925	-2.81785127068054	2.68402415678673	-1.04986062199009	0.293782198471409	NA
ANKZF1	10.3834356055997	0.115487959436374	0.664001632247296	0.173927222205024	0.861922658454041	0.928276189290016
ANLN	0.204084954493779	-0.539974530238658	4.86527003890622	-0.110985521033906	0.911627828334855	NA
ANO1	0.0510212386234448	-2.17722180150586	4.97181023234222	-0.437913295109851	0.661449137513329	NA
ANO10	18.4914588302259	0.566391705834804	0.527956101724195	1.07280075745898	0.283360520890237	0.514553080008336
ANO2	0.153063715870335	-0.944787519250074	4.89080059761529	-0.193176454527863	0.846820777981863	NA
ANO3	1.03357655078064	-1.99112327909743	2.16571216293853	-0.919385001003917	0.357894231770257	NA
ANO5	4.83533174429225	-0.115786905865415	0.967763417888211	-0.119643813482925	0.904765310845222	NA
ANO6	58.0592811525963	0.507990425315374	0.296334734702867	1.71424529704468	0.0864836849960266	0.251730506758208
ANO7	0.264083646510607	-0.224917424102779	4.44945726443978	-0.0505494065310678	0.959684578981355	NA
ANO7L1	0.106531203943581	-1.63782608171926	4.94540826453104	-0.331181167279133	0.740507644649265	NA
ANO8	1.44924216166976	-0.36407020385804	1.86529120807556	-0.195181429195527	0.845250916823101	NA
ANO9	0.106531203943581	-1.63782608171926	4.94540826453104	-0.331181167279133	0.740507644649265	NA
ANOS1	5.19427656792651	1.10706824745517	1.10138786288978	1.00515747881086	0.314821026386801	NA
ANP32A	110.988338732954	0.430429774839523	0.222849587714378	1.93148113601717	0.0534235799407253	0.187158762148611
ANP32AP1	0.315104885134051	0.0379101606846323	3.93217253117601	0.00964102169578362	0.992307696804452	NA
ANP32B	262.781495643691	0.584033187994046	0.150089784497899	3.89122544181028	9.97392071305165e-05	0.00195636217891361
ANP32BP1	0.361637397060805	0.265384412976985	3.72943823690816	0.0711593532641523	0.943270930767788	NA
ANP32BP3	0.208573681190471	-0.54453608678401	4.86552089270564	-0.111917325768835	0.910888958932957	NA
ANP32C	0.319593611830743	0.0474301407202904	4.83863284599442	0.00980238472930522	0.992178953815452	NA
ANP32D	0.106531203943581	-1.63782608171926	4.94540826453104	-0.331181167279133	0.740507644649265	NA
ANP32E	29.8343475470957	0.825003626042344	0.436575064341175	1.88971769903381	0.0587957257013175	0.198829755068622
ANPEP	170.098028022836	-0.71990457987927	0.158804683014439	-4.53327046919527	5.80773709261526e-06	0.000201527903385954
ANTKMT	17.0399552051974	-0.162602898868734	0.511197885297422	-0.318082103908018	0.750422658225864	0.86838568296294
ANTXR1	0.828009844795036	-4.93091800248063	3.97934857568124	-1.23912693464821	0.215298493635026	NA
ANTXR2	20.5004528652618	0.578888861083351	0.504090401129233	1.14838302770011	0.25081047705877	0.481416237143015
ANXA1	312.478796930792	-0.939886781191414	0.13211879822418	-7.11395194192279	1.1276643127658e-12	2.20606750028973e-10
ANXA10	0.31061615843736	0.0424025537336664	3.98759778583968	0.0106336085059134	0.991515767838299	NA
ANXA11	139.198045728185	-0.201201404504711	0.179324810582231	-1.12199423967856	0.261864889107242	0.494984392256605
ANXA13	0.157552442567026	-0.965015793346579	4.89226624378896	-0.197253327038717	0.843629301338068	NA
ANXA2	341.566063306283	0.0356109651918908	0.121437064933886	0.293246260614734	0.76933392661896	0.879460868028348
ANXA2P1	0.0510212386234448	-2.17722180150586	4.97181023234222	-0.437913295109851	0.661449137513329	NA
ANXA2P2	0.574699804947967	0.913464071178118	2.88590842987563	0.316525660246775	0.751603551535626	NA
ANXA2R	0.978066585460505	-2.27545507607147	2.64060792324377	-0.861716370704617	0.388843614732444	NA
ANXA3	0.825002869590171	-4.92871644896248	3.9867179472278	-1.23628421027119	0.216352938215662	NA
ANXA4	85.2942336671489	-0.137107530787528	0.225826467425752	-0.607136676008123	0.543760212274039	0.741572815638452
ANXA5	909.803777276877	-0.0206493144264643	0.0871207830279265	-0.237019385143097	0.812641751528653	0.903429102441445
ANXA6	35.9662453750339	0.101115384335626	0.35393306380256	0.285690698826693	0.775115029188173	0.881880184723734
ANXA7	47.0774445014519	0.148273296685754	0.311577529686371	0.475879299880846	0.634160370265801	0.803125756823843
ANXA9	0.579188531644658	0.910279887599381	2.98722150764193	0.304724602869488	0.760575909861287	NA
AOAH	18.0359332252234	-0.285683055559347	0.49544325706668	-0.576621139725993	0.564195415448181	0.757354409252759
AOC1	0.157552442567026	-0.965015793346579	4.89226624378896	-0.197253327038717	0.843629301338068	NA
AOC2	0.0510212386234448	-2.17722180150586	4.97181023234222	-0.437913295109851	0.661449137513329	NA
AOC4P	0.0510212386234448	-2.17722180150586	4.97181023234222	-0.437913295109851	0.661449137513329	NA
AOPEP	0.880827236688636	1.54815639823663	2.37653008207947	0.651435641362466	0.51476530952236	NA
AOX1	0.825002869590171	-4.92871644896248	3.9867179472278	-1.23628421027119	0.216352938215662	NA
AOX2P	0.106531203943581	-1.63782608171926	4.94540826453104	-0.331181167279133	0.740507644649265	NA
AP000233.4	0.106531203943581	-1.63782608171926	4.94540826453104	-0.331181167279133	0.740507644649265	NA
AP000240.9	2.0902255386014	2.76853043685965	1.66451389560656	1.66326664149042	0.0962590730361855	NA
AP000251.3	2248.03859629085	-0.979070513287277	0.10861766738735	-9.01391584663421	1.98827277975723e-19	1.64231331607947e-16
AP000253.1	0.153063715870335	-0.944787519250074	4.89080059761529	-0.193176454527863	0.846820777981863	NA
AP000254.8	0.876024108213615	-3.59040015251278	2.82885791482657	-1.26920483835361	0.204368015868796	NA
AP000275.64	0.10204247724689	-1.51113200272812	4.94024960891135	-0.305881710916448	0.759694711552031	NA
AP000281.2	0.106531203943581	-1.63782608171926	4.94540826453104	-0.331181167279133	0.740507644649265	NA
AP000331.1	0.208573681190471	-0.54453608678401	4.86552089270564	-0.111917325768835	0.910888958932957	NA
AP000343.1	0.828009844795036	-4.93091800248063	3.97934857568124	-1.23912693464821	0.215298493635026	NA
AP000344.4	0.10204247724689	-1.51113200272812	4.94024960891135	-0.305881710916448	0.759694711552031	NA
AP000347.2	18.8602808403674	1.83621251289489	1.40480911571425	1.30709040278494	0.191182010333522	0.408137107359545
AP000347.4	0.0510212386234448	-2.17722180150586	4.97181023234222	-0.437913295109851	0.661449137513329	NA
AP000350.5	2.13226932383146	2.82051126454619	1.65600140388475	1.70320584145017	0.0885295538926193	NA
AP000354.2	0.0510212386234448	-2.17722180150586	4.97181023234222	-0.437913295109851	0.661449137513329	NA
AP000356.2	0.0510212386234448	-2.17722180150586	4.97181023234222	-0.437913295109851	0.661449137513329	NA
AP000357.4	0.153063715870335	-0.944787519250074	4.89080059761529	-0.193176454527863	0.846820777981863	NA
AP000432.3	0.259594919813915	-0.221534649168761	4.3519133939775	-0.0509051143975744	0.959401130095843	NA
AP000436.4	0.0510212386234448	-2.17722180150586	4.97181023234222	-0.437913295109851	0.661449137513329	NA
AP000437.3	9.43305020512278	1.51441969970259	0.909803659789175	1.66455661439472	0.0960012471983316	0.267482212132445
AP000442.1	0.985562287362061	-2.4843073929756	2.30922457237902	-1.07581887993519	0.282008266857484	NA
AP000471.4	0.0510212386234448	-2.17722180150586	4.97181023234222	-0.437913295109851	0.661449137513329	NA
AP000473.6	0.825002869590171	-4.92871644896248	3.9867179472278	-1.23628421027119	0.216352938215662	NA
AP000477.4	0.106531203943581	-1.63782608171926	4.94540826453104	-0.331181167279133	0.740507644649265	NA
AP000487.5	0.574699804947967	0.913464071178118	2.88590842987563	0.316525660246775	0.751603551535626	NA
AP000560.3	0.361637397060805	0.265384412976985	3.72943823690816	0.0711593532641523	0.943270930767788	NA
AP000580.1	0.106531203943581	-1.63782608171926	4.94540826453104	-0.331181167279133	0.740507644649265	NA
AP000619.5	0.0510212386234448	-2.17722180150586	4.97181023234222	-0.437913295109851	0.661449137513329	NA
AP000640.10	0.0510212386234448	-2.17722180150586	4.97181023234222	-0.437913295109851	0.661449137513329	NA
AP000640.2	0.0510212386234448	-2.17722180150586	4.97181023234222	-0.437913295109851	0.661449137513329	NA
AP000648.4	0.0510212386234448	-2.17722180150586	4.97181023234222	-0.437913295109851	0.661449137513329	NA
AP000662.4	0.106531203943581	-1.63782608171926	4.94540826453104	-0.331181167279133	0.740507644649265	NA
AP000679.2	0.106531203943581	-1.63782608171926	4.94540826453104	-0.331181167279133	0.740507644649265	NA
AP000688.15	0.0510212386234448	-2.17722180150586	4.97181023234222	-0.437913295109851	0.661449137513329	NA
AP000692.10	1.91561460940399	-2.62124799602154	1.59933187355215	-1.63896439467544	0.101220675194458	NA
AP000692.9	3.5722196303295	0.258226586260996	1.17741357151901	0.219316808050592	0.826403269676418	NA
AP000695.4	0.157552442567026	-0.965015793346579	4.89226624378896	-0.197253327038717	0.843629301338068	NA
AP000704.5	1.08908651610078	-1.76817768738394	2.22728747275186	-0.793870440621356	0.427270859561438	NA
AP000705.8	0.0510212386234448	-2.17722180150586	4.97181023234222	-0.437913295109851	0.661449137513329	NA
AP000892.6	0.579188531644658	0.910279887599381	2.98722150764193	0.304724602869488	0.760575909861287	NA
AP000936.1	0.106531203943581	-1.63782608171926	4.94540826453104	-0.331181167279133	0.740507644649265	NA
AP000997.3	0.106531203943581	-1.63782608171926	4.94540826453104	-0.331181167279133	0.740507644649265	NA
AP001042.1	0.828009844795036	-4.93091800248063	3.97934857568124	-1.23912693464821	0.215298493635026	NA
AP001062.7	3.67843643249476	-1.06457049247773	1.02544500708058	-1.03815464030445	0.299198066456414	NA
AP001342.1	0.106531203943581	-1.63782608171926	4.94540826453104	-0.331181167279133	0.740507644649265	NA
AP001350.4	0.208573681190471	-0.54453608678401	4.86552089270564	-0.111917325768835	0.910888958932957	NA
AP001372.2	2.49628489254047	-1.07680966952621	1.37741180996863	-0.781763058609709	0.434353834900521	NA
AP001412.1	0.106531203943581	-1.63782608171926	4.94540826453104	-0.331181167279133	0.740507644649265	NA
AP001429.1	0.213062407887162	-0.549326771335645	4.86578517513937	-0.112895812610533	0.910113156160331	NA
AP001436.1	0.0510212386234448	-2.17722180150586	4.97181023234222	-0.437913295109851	0.661449137513329	NA
AP001437.2	0.828009844795036	-4.93091800248063	3.97934857568124	-1.23912693464821	0.215298493635026	NA
AP001464.4	0.0510212386234448	-2.17722180150586	4.97181023234222	-0.437913295109851	0.661449137513329	NA
AP001469.9	3.3219165656873	1.61674114210102	1.5544074055571	1.04010128639446	0.298292846088291	NA
AP001505.10	5.35151460871521	0.186632028034619	0.942184758097208	0.198084320968567	0.842979091832047	NA
AP001619.2	0.0510212386234448	-2.17722180150586	4.97181023234222	-0.437913295109851	0.661449137513329	NA
AP001628.6	0.264083646510607	-0.224917424102779	4.44945726443978	-0.0505494065310678	0.959684578981355	NA
AP001962.3	0.0510212386234448	-2.17722180150586	4.97181023234222	-0.437913295109851	0.661449137513329	NA
AP002954.4	1.87684872893591	0.291014385539926	1.77320616115538	0.16411762597887	0.869638546424323	NA
AP003025.2	0.934541048738617	-3.28435504542439	2.91747770744706	-1.12575154800355	0.260270697957616	NA
AP003068.23	0.930052322041925	-2.81785127068054	2.68402415678673	-1.04986062199009	0.293782198471409	NA
AP003068.9	0.31061615843736	0.0424025537336664	3.98759778583968	0.0106336085059134	0.991515767838299	NA
AP003900.6	0.0510212386234448	-2.17722180150586	4.97181023234222	-0.437913295109851	0.661449137513329	NA
AP004289.1	0.106531203943581	-1.63782608171926	4.94540826453104	-0.331181167279133	0.740507644649265	NA
AP006222.1	0.10204247724689	-1.51113200272812	4.94024960891135	-0.305881710916448	0.759694711552031	NA
AP006621.5	2.85522971617474	1.30609447793854	1.57252617580555	0.830570897981702	0.406216080716859	NA
AP1AR	31.6280816747535	0.470370577633112	0.399647886836198	1.17696250406023	0.239210472520794	0.467377003250626
AP1B1	111.747196753566	-0.763665130413889	0.189088909650714	-4.0386563750594	5.37582498406303e-05	0.00120011660455029
AP1G1	50.2390725789244	0.325814128021061	0.310098700447069	1.05067879211146	0.293406139598216	0.525918503694114
AP1G2	16.5210329821693	-1.6156924223077	0.469417367106988	-3.4419101966022	0.000577621974193302	0.00782156968333881
AP1M1	16.8568321326952	-0.22455529001055	0.496408866770557	-0.452359546821594	0.651009984585881	0.814328521379777
AP1M2	0.879031083418481	-3.59168965503957	2.82589444590759	-1.27099214913741	0.20373144162768	NA
AP1S1	28.9412947160987	-0.24955836535646	0.378986554130863	-0.658488705301898	0.510224152350374	0.716608038649666
AP1S2	82.4353851935443	0.284507273623497	0.243778967093855	1.16707063375965	0.243181845961635	0.47190857266889
AP1S3	5.09972979258118	1.04819161386319	1.10968655671371	0.944583502000206	0.344871553025008	NA
AP2A1	30.86472274214	0.590988272763608	0.416238249073987	1.41983172877166	0.155656675416038	0.359420512998428
AP2A2	58.95263136404	0.286748255078948	0.288579943226819	0.993652753107545	0.320391952061909	0.552748612584877
AP2B1	39.558844868977	0.484411375995998	0.357675025543236	1.35433379856554	0.175629907810631	0.387313181448898
AP2B1P1	0.10204247724689	-1.51113200272812	4.94024960891135	-0.305881710916448	0.759694711552031	NA
AP2M1	80.8806112480025	-0.418839643454279	0.225873788730026	-1.85430831000447	0.0636950639253145	0.209702880965805
AP2S1	307.46688253472	-0.412492465176733	0.130446838064531	-3.16214997080018	0.00156608886792229	0.016848487183986
AP3B1	95.9914669619476	0.989274666332029	0.253454359653374	3.90316689633971	9.49421858688181e-05	0.00188045834429239
AP3B2	1.65301271438521	-5.92946479543194	2.14765809701584	-2.76089793048107	0.00576426882250779	NA
AP3D1	106.226199807995	0.148335135940324	0.210089587465952	0.706056581525554	0.480152951278251	0.694152592675973
AP3M1	23.7887910038451	-0.734216994438441	0.400364569790935	-1.83387105113182	0.066673137681661	0.215966897064659
AP3M2	21.4718766967559	0.000664121698742452	0.454638302101827	0.00146076935373058	0.998834475100273	0.999506728751572
AP3S1	25.2675539759899	-0.109346262201601	0.47642763068945	-0.229512847614156	0.818470336163477	0.906106996133923
AP3S2	8.51736048332731	0.652537011305244	0.791746544691928	0.824174119457823	0.409840630139663	NA
AP4B1	13.986296610939	-0.891956254486575	0.519137526882125	-1.71815021704085	0.0857692192270157	0.250427051814801
AP4B1-AS1	0.876024108213615	-3.59040015251278	2.82885791482657	-1.26920483835361	0.204368015868796	NA
AP4E1	36.1363675775346	0.379401998481455	0.366558955884234	1.03503677209643	0.300651738574226	0.532280310683686
AP4M1	4.68855290838876	0.839787099548441	1.13142070209184	0.742241235285685	0.457941189041864	NA
AP4S1	7.51025098263817	-0.261175573667705	0.747480028672579	-0.349408096068488	0.726782956112145	NA
AP5B1	97.2973789257609	0.0778150836538881	0.236718687202557	0.328723872937428	0.742364408252568	0.86338188531752
AP5M1	27.3524984908699	-0.269694017990632	0.392359222262644	-0.687365053981323	0.49185271355294	0.702625569301801
AP5S1	12.2618095582486	0.14151149158486	0.615313384950238	0.229982794208685	0.81810513962596	0.905977498712495
AP5Z1	18.6622065233259	0.311257703801499	0.51608413313131	0.603114267266775	0.546432675796021	0.743444456783972
APAF1	26.6710775376207	1.58680301266373	0.551308781782273	2.87824730005915	0.00399891518749184	0.0331415111525243
APBA1	0.672253555498165	1.16012576506487	2.75957910006325	0.420399533044108	0.674193609176286	NA
APBA2	0.213062407887162	-0.549326771335645	4.86578517513937	-0.112895812610533	0.910113156160331	NA
APBA3	3.73695337301976	-1.03225142617694	1.03242262116469	-0.999834181289485	0.317390761063148	NA
APBB1	0.0510212386234448	-2.17722180150586	4.97181023234222	-0.437913295109851	0.661449137513329	NA
APBB1IP	58.9687625434505	0.560217129717474	0.311910737212303	1.79608158001999	0.0724815434920068	0.225450959966351
APBB2	1.9744024794861	0.457216226343287	1.67788856404346	0.272494989322452	0.78524144350265	NA
APBB3	2.11817434018473	-1.79707264656108	1.44213820852788	-1.24611679791461	0.21272151871733	NA
APC	59.2837474073378	0.564422409971768	0.296506650071566	1.90357420258715	0.0569656612470514	0.195252703445136
APC2	0.92704534683706	-2.81689318579455	2.68685678383336	-1.04839722114837	0.294455633322245	NA
APCDD1L	0.106531203943581	-1.63782608171926	4.94540826453104	-0.331181167279133	0.740507644649265	NA
APCDD1L-DT	1.2466389586678	-1.05906288816861	2.04431419427886	-0.518052895749814	0.604421364002417	NA
APEH	53.6828526050263	-0.414708616294163	0.27815406920729	-1.49093132980596	0.135979524864045	0.332170446590246
APELA	0.0510212386234448	-2.17722180150586	4.97181023234222	-0.437913295109851	0.661449137513329	NA
APEX1	78.9267565617719	0.410472852539784	0.252425826735203	1.62611273913098	0.103925674511338	0.27920833569745
APEX2	8.61908855879587	0.0990016636908328	0.735118502163428	0.134674427863636	0.892869292572512	NA
APH1A	47.7131892036668	-0.507606051139245	0.301448594611531	-1.68388926076562	0.0922030721866575	0.261259760627941
APH1B	16.3922123660099	0.270377505884579	0.937380815640445	0.288439342232377	0.773010456015105	0.881015829894127
API5	42.7454114598706	-0.127558265870526	0.315775667529835	-0.403952169172359	0.686247892244077	0.833317025635816
API5P1	0.0510212386234448	-2.17722180150586	4.97181023234222	-0.437913295109851	0.661449137513329	NA
API5P2	0.0510212386234448	-2.17722180150586	4.97181023234222	-0.437913295109851	0.661449137513329	NA
APIP	18.712494835261	0.895033254616547	0.593694830164589	1.50756450813024	0.131666022169791	0.326571068267124
APLF	3.10405102932512	-0.135948501159267	1.21739228043774	-0.111671893557912	0.911083565596227	NA
APLP2	390.335783666264	-0.0203992086006675	0.11960983235299	-0.170547924024053	0.864579248450124	0.930029752602107
APMAP	58.5807247064516	-0.540156927997644	0.260310356862447	-2.07504970032012	0.0379819287891823	0.15059075126335
APOB	0.0510212386234448	-2.17722180150586	4.97181023234222	-0.437913295109851	0.661449137513329	NA
APOBEC3A	0.982869713935526	1.71020852825327	2.28749545571542	0.747633628727099	0.454681174820057	NA
APOBEC3C	12.0583534073115	0.939678369277011	0.69997033948327	1.34245455310392	0.179448656611286	0.392990683506547
APOBEC3F	0.847760904851956	1.45330066106069	2.78900009452375	0.521083044749361	0.602308921793219	NA
APOBEC3G	8.14167157484099	-0.642726908724646	0.692403100319451	-0.92825538826749	0.353275109297195	NA
APOBEC3H	0.985562287362061	-2.4843073929756	2.30922457237902	-1.07581887993519	0.282008266857484	NA
APOBR	208.185437134718	0.152566400835137	0.162452034832877	0.939147367357324	0.347655087529247	0.582349689205143
APOC1	407.25305436393	-0.564903953924706	0.108250076757908	-5.21850857610074	1.80369628456168e-07	1.04773123962064e-05
APOC1P1	4.76635559888204	-0.0815754481751198	0.965606659323242	-0.0844810331282233	0.932673982297195	NA
APOD	0.157552442567026	-0.965015793346579	4.89226624378896	-0.197253327038717	0.843629301338068	NA
APOE	636.417028011482	-0.787444507827458	0.0994026286131509	-7.92176745035574	2.34157946009519e-15	7.56839204623809e-13
APOH	0.10204247724689	-1.51113200272812	4.94024960891135	-0.305881710916448	0.759694711552031	NA
APOL1	11.798400613498	0.441179509618783	0.668130568547986	0.66031930042892	0.509048947034847	0.716054015946098
APOL2	36.7344371999694	-0.517054291753399	0.354111532589198	-1.46014530499132	0.144250143549503	0.344034509832213
APOL3	5.18799168795967	0.139708887946493	0.941439206105868	0.148399266825077	0.88202767865475	NA
APOL4	0.876024108213615	-3.59040015251278	2.82885791482657	-1.26920483835361	0.204368015868796	NA
APOL6	83.9587073225034	0.102098947513241	0.234223739128198	0.435903499334706	0.66290674611666	0.821129508970604
APOLD1	2.28950736462016	0.798628461289276	1.63586866740613	0.488198397097243	0.625409319811113	NA
APOM	0.361637397060805	0.265384412976985	3.72943823690816	0.0711593532641523	0.943270930767788	NA
APOO	5.49860784639703	0.302061521557217	0.934737460155535	0.323151188898491	0.746580744933046	NA
APOOL	14.1627471656278	0.20158902992718	0.570403941497558	0.353414510772702	0.723777708809327	0.852839354460063
APOOP5	0.0510212386234448	-2.17722180150586	4.97181023234222	-0.437913295109851	0.661449137513329	NA
APP	57.1156381930436	-0.361001795296603	0.270944016903714	-1.33238518946478	0.182733646369667	0.397903317841858
APP-DT	0.0510212386234448	-2.17722180150586	4.97181023234222	-0.437913295109851	0.661449137513329	NA
APPBP2	23.4235646132014	-0.147188425613411	0.430949919219176	-0.341544154086621	0.73269397080074	0.858176615555806
APPL1	68.8762629165871	0.407922042870252	0.279680409040974	1.45852919862717	0.14469473297607	0.344289307206538
APPL2	16.0804288578591	0.531212508607802	0.566866113153811	0.937104011478748	0.348705058184814	0.583188616995705
APRT	101.791893518874	-0.257575747692379	0.208955536917231	-1.23268208869912	0.217694396916887	0.443042538847012
APTR	3.94732320748038	0.468207631844677	1.13804632305352	0.411413509591083	0.680769349497983	NA
APTX	24.6968650024922	-0.412043508441904	0.405645069482443	-1.01577349126325	0.309737262204689	0.542040208858206
AQP11	0.10204247724689	-1.51113200272812	4.94024960891135	-0.305881710916448	0.759694711552031	NA
AQP3	1.24215023197111	-0.990287522769275	1.94149756981674	-0.510063745721171	0.610006803304162	NA
AQP4	0.879031083418481	-3.59168965503957	2.82589444590759	-1.27099214913741	0.20373144162768	NA
AQP4-AS1	0.208573681190471	-0.54453608678401	4.86552089270564	-0.111917325768835	0.910888958932957	NA
AQP8	0.0510212386234448	-2.17722180150586	4.97181023234222	-0.437913295109851	0.661449137513329	NA
AQP9	111.67978003189	-0.505137909873758	0.199096285605067	-2.5371538617037	0.0111757824223544	0.0679875339834553
AQR	32.991908735739	1.38265655573305	0.475494334073794	2.90782971878372	0.0036394645221788	0.0310985968481347
AR	0.98107356066537	-2.27649607687398	2.63785950403638	-0.863008842355158	0.388132605319123	NA
ARAF	37.4932434420183	-0.701061619169099	0.322865144494264	-2.17137597886958	0.0299027631795032	0.129657602573585
ARAP1	84.7675949107982	0.135706890097595	0.235459383063487	0.576349467716918	0.564378992867522	0.757446696372371
ARAP1-AS1	0.361637397060805	0.265384412976985	3.72943823690816	0.0711593532641523	0.943270930767788	NA
ARAP2	25.1961436015525	0.414187542242704	0.446534567926105	0.927559862087197	0.353635926337819	0.588390661682038
ARAP3	4.61176665929866	-0.21366462457427	0.980206494567543	-0.217979196994136	0.827445320097663	NA
ARCN1	76.2837660693962	0.201024439943419	0.248308751084924	0.809574527941895	0.418184752750059	0.644866944521893
AREG	0.106531203943581	-1.63782608171926	4.94540826453104	-0.331181167279133	0.740507644649265	NA
AREL1	16.1013907398507	0.513985794960514	0.562323932486879	0.914038626610485	0.360696549485277	0.59507726339848
ARF1	109.707267276031	-0.0221335442147443	0.203663102056262	-0.108677241931776	0.913458493229579	0.956053735500051
ARF3	54.0378907203419	-0.577386045755024	0.275397623119105	-2.09655420847737	0.0360330564774062	0.146456939230748
ARF4	34.667986138033	-0.864750609443088	0.340225880482977	-2.54169555889019	0.0110316214625959	0.0675527792034085
ARF4-AS1	0.477146054397768	0.624236284515966	3.55528694318267	0.175579719581552	0.860624136246517	NA
ARF4P1	0.10204247724689	-1.51113200272812	4.94024960891135	-0.305881710916448	0.759694711552031	NA
ARF5	0.625721043571412	1.04019338150339	2.76294453659039	0.376480008095654	0.706560075346158	NA
ARF6	82.6134171866827	-0.411720641728389	0.223342804649285	-1.84344708294907	0.0652637611197923	0.212700920720972
ARFGAP1	47.43798447191	-0.758093882483287	0.285502377719693	-2.65529796472513	0.00792383829350821	0.0539924966763887
ARFGAP2	34.5425270581207	-0.589906523379885	0.339801879397183	-1.73603078483966	0.082558391421891	0.245790581429851
ARFGAP3	58.0987490726892	0.187705212502164	0.286727087257469	0.65464764524885	0.512694640585652	0.718042946140493
ARFGEF1	89.2944585646798	0.824125380689206	0.254168452677948	3.24243772980527	0.00118511843519609	0.0135959420482218
ARFGEF2	97.9699237451052	0.915611127489884	0.247157362896385	3.70456747377473	0.000211751739105697	0.00358591513070342
ARFGEF3	0.153063715870335	-0.944787519250074	4.89080059761529	-0.193176454527863	0.846820777981863	NA
ARFIP1	23.9667233100257	-0.0943121390125436	0.423415431134159	-0.222741383704225	0.823736790826502	0.907558633482559
ARFIP2	9.5629214627062	0.371694302638878	0.720722533968351	0.515724547409808	0.606046807427994	0.786823605731699
ARFRP1	32.1609711110502	-0.996952119106067	0.34028525473422	-2.92975409670553	0.00339230336504859	0.0297737700304264
ARG1	0.0510212386234448	-2.17722180150586	4.97181023234222	-0.437913295109851	0.661449137513329	NA
ARG2	2.53981042926236	-0.93609650897071	1.31832254294471	-0.710066374864355	0.477662976731159	NA
ARGFX	0.468168601004386	0.626457364818761	3.19059161770691	0.196345204864857	0.844339981553315	NA
ARGFXP2	0.0510212386234448	-2.17722180150586	4.97181023234222	-0.437913295109851	0.661449137513329	NA
ARGLU1	71.5792988861583	1.00172119257784	0.30239116320723	3.31266688468458	0.000924109748999435	0.0112805121084759
ARHGAP1	13.7315048196002	-0.588246452147601	0.533055945677007	-1.10353604892353	0.269794445640963	0.502094393712163
ARHGAP10	132.54577088593	0.710338037577543	0.213628065563042	3.32511571316888	0.000883818456117031	0.0108960305186965
ARHGAP11A	2.84925923798622	1.32643093840648	1.60289143355135	0.827523880059461	0.407940192693347	NA
ARHGAP11B	0.31061615843736	0.0424025537336664	3.98759778583968	0.0106336085059134	0.991515767838299	NA
ARHGAP12	14.1914756790781	0.519116627947218	0.605567158790135	0.857240390949144	0.391312044318241	0.622014453437396
ARHGAP15	9.18961403882548	0.837516493091703	0.785443463665854	1.06629761635906	0.286289126696348	0.517845670102451
ARHGAP15-AS1	0.106531203943581	-1.63782608171926	4.94540826453104	-0.331181167279133	0.740507644649265	NA
ARHGAP17	68.051289810844	0.0854414116479781	0.503227534198505	0.169786837646039	0.865177778667669	0.930247556640939
ARHGAP18	176.01708438377	0.669160139591302	0.186022696452323	3.59719621504791	0.000321665834086664	0.00491019262956932
ARHGAP19	1.96991375278941	0.481706794232012	1.67578383463047	0.287451629665728	0.773766533632645	NA
ARHGAP20	0.315104885134051	0.0379101606846323	3.93217253117601	0.00964102169578362	0.992307696804452	NA
ARHGAP21	11.3860998518133	0.80428544697256	0.704553390269783	1.14155358285138	0.25363962739093	0.485342854575078
ARHGAP22	30.4933623798397	1.05483410579322	0.450978874185727	2.33898784659879	0.0193360624881111	0.0979852000931273
ARHGAP23	0.106531203943581	-1.63782608171926	4.94540826453104	-0.331181167279133	0.740507644649265	NA
ARHGAP24	7.67678087859858	-0.226581834314408	0.738463909426068	-0.30682858217202	0.75897385150438	NA
ARHGAP25	30.4966837568229	1.24098999518534	0.466256950726623	2.66160106192811	0.00777699908114404	0.0535316770085415
ARHGAP26	90.7189190804817	0.638429988048215	0.244556948736226	2.61055754640124	0.00903947619283905	0.0589986532199872
ARHGAP26-IT1	1.00082462072229	1.69518716413424	2.33658263099787	0.725498487254562	0.468146272580758	NA
ARHGAP27	8.62541691098393	0.684826236402931	0.790351684185102	0.86648292159841	0.386225388000962	NA
ARHGAP27P1-BPTFP1-KPNA2P3	2.37628750850682	-1.10463113224623	1.3414924044608	-0.823434503671473	0.410260948620606	NA
ARHGAP28	0.0510212386234448	-2.17722180150586	4.97181023234222	-0.437913295109851	0.661449137513329	NA
ARHGAP29	0.92704534683706	-2.81689318579455	2.68685678383336	-1.04839722114837	0.294455633322245	NA
ARHGAP29-AS1	0.106531203943581	-1.63782608171926	4.94540826453104	-0.331181167279133	0.740507644649265	NA
ARHGAP30	179.042157623757	0.269906350558531	0.171730338247452	1.57168706073131	0.116023144452762	0.300214429468093
ARHGAP31	39.7400550799196	1.00951440445799	0.390326324832705	2.58633440849952	0.00970027676102188	0.0619880217207103
ARHGAP32	2.85343356290458	-0.477104333838089	1.21809648647305	-0.391680247941215	0.695294486156099	NA
ARHGAP33	0.0510212386234448	-2.17722180150586	4.97181023234222	-0.437913295109851	0.661449137513329	NA
ARHGAP35	36.5322821283668	0.284091236953238	0.36205177123996	0.784670203325557	0.43264695724691	0.656923504937404
ARHGAP4	31.0423340206275	-0.688847717330942	0.380944446821089	-1.80826291885667	0.0705655901764711	0.222470220907749
ARHGAP42	0.978066585460505	-2.27545507607147	2.64060792324377	-0.861716370704617	0.388843614732444	NA
ARHGAP42P2	0.106531203943581	-1.63782608171926	4.94540826453104	-0.331181167279133	0.740507644649265	NA
ARHGAP42P5	0.828009844795036	-4.93091800248063	3.97934857568124	-1.23912693464821	0.215298493635026	NA
ARHGAP44	0.366126123757496	0.261386807953114	3.6026533699999	0.0725539709508942	0.942161055991486	NA
ARHGAP45	41.443215750704	-0.718211107747409	0.31419530594429	-2.28587472237651	0.0222615886367923	0.107336100320066
ARHGAP5	29.8359493198343	0.845814825925531	0.442437167852186	1.91171738584157	0.0559124531172049	0.192789042891141
ARHGAP5-AS1	0.0510212386234448	-2.17722180150586	4.97181023234222	-0.437913295109851	0.661449137513329	NA
ARHGAP6	2.43359362709711	0.991605461967146	1.62648418353876	0.609661914946938	0.542085788122372	NA
ARHGAP8	0.0510212386234448	-2.17722180150586	4.97181023234222	-0.437913295109851	0.661449137513329	NA
ARHGAP9	34.5318701597465	-1.51771397546202	0.322470568642552	-4.70651936345966	2.51982060993463e-06	0.000105237901203675
ARHGDIA	178.497456015216	-0.580009573600768	0.171601928381546	-3.37997118721857	0.000724934290342477	0.00940516843700868
ARHGDIB	268.764017769627	-0.209712447106942	0.149537227204474	-1.40240962753834	0.160792960056336	0.366554696430176
ARHGEF1	28.8893472934719	0.93963796348297	0.45385266041734	2.07035905136907	0.0384187334851517	0.15151451709741
ARHGEF10	4.6132918830117	-0.193562361730272	0.964828684486304	-0.20061837385497	0.840996989900985	NA
ARHGEF10L	38.7589611849652	-0.858125949059724	0.364116774308947	-2.35673281102842	0.0184365069017946	0.0952446089700772
ARHGEF11	63.9050437745609	0.654161205083412	0.290859468552748	2.24906278051862	0.0245085021143922	0.113925837717706
ARHGEF12	8.47785836321347	-0.437200728952466	0.747051400774101	-0.585235137099582	0.558389621765599	NA
ARHGEF15	0.157552442567026	-0.965015793346579	4.89226624378896	-0.197253327038717	0.843629301338068	NA
ARHGEF16	0.0510212386234448	-2.17722180150586	4.97181023234222	-0.437913295109851	0.661449137513329	NA
ARHGEF17	0.106531203943581	-1.63782608171926	4.94540826453104	-0.331181167279133	0.740507644649265	NA
ARHGEF18	23.9179635347611	0.476959881810106	0.468385858251081	1.01830547060289	0.308532809413991	0.540696111547291
ARHGEF19	0.153063715870335	-0.944787519250074	4.89080059761529	-0.193176454527863	0.846820777981863	NA
ARHGEF2	44.2891706330387	0.415000904677171	0.338579433412465	1.22571208916759	0.220307039250068	0.445649667968709
ARHGEF2-AS2	1.19112899334767	-1.20704844816761	1.99043849047555	-0.606423385572304	0.544233643337121	NA
ARHGEF26	0.370614850454187	0.260506851371924	3.86864422347164	0.0673380223984905	0.946312608070405	NA
ARHGEF26-AS1	1.19561772004436	-1.26733199775523	2.21111229217631	-0.573164918959339	0.566533034809812	NA
ARHGEF28	4.30415747606617	-0.454091318831165	0.977541874536418	-0.46452364922629	0.642272619934245	NA
ARHGEF3	20.491472098911	-0.624329129012482	0.445455095150871	-1.40155345804503	0.161048633473644	0.366912516470447
ARHGEF33	0.10204247724689	-1.51113200272812	4.94024960891135	-0.305881710916448	0.759694711552031	NA
ARHGEF37	0.259594919813915	-0.221534649168761	4.3519133939775	-0.0509051143975744	0.959401130095843	NA
ARHGEF38	0.157552442567026	-0.965015793346579	4.89226624378896	-0.197253327038717	0.843629301338068	NA
ARHGEF39	0.579188531644658	0.910279887599381	2.98722150764193	0.304724602869488	0.760575909861287	NA
ARHGEF4	0.208573681190471	-0.54453608678401	4.86552089270564	-0.111917325768835	0.910888958932957	NA
ARHGEF40	33.8649660280115	0.474013213044223	0.411097728115106	1.15304264807686	0.248892879936284	0.478886106312632
ARHGEF6	7.7894460541987	-0.125464241928612	0.912324982173739	-0.137521436308448	0.890618649991891	NA
ARHGEF7	16.5372385208645	-0.273866981993528	0.500001175890134	-0.547732675840155	0.583875472067529	0.771512666077144
ARHGEF9	3.59677381886144	3.56325518177281	1.53242703749862	2.32523643513175	0.020059321100585	NA
ARID1A	90.2075520870492	-0.131263716984926	0.227209497761007	-0.577721082430263	0.563452443166252	0.756759770747659
ARID1B	69.7963087586748	0.557877761327169	0.283635057511248	1.96688577999581	0.0491963802684546	0.176764567866453
ARID2	34.6643673806031	0.277553712665675	0.368874424796132	0.75243414562848	0.45179001885153	0.670446445330176
ARID3A	45.6259750764442	0.472148665228798	0.338063626786682	1.39662663421263	0.162525876697899	0.369598460499292
ARID3B	0.843272178155265	1.44883260026434	2.54108128957961	0.570163814202115	0.56856659652266	NA
ARID4A	76.6110563895748	0.928301517304635	0.278819933501293	3.32939437165575	0.000870350704317046	0.0107836452264882
ARID4B	73.2678602271601	0.480506730970324	0.263273653495188	1.82512273670828	0.0679825098137805	0.218025012060243
ARID5A	21.4947949125283	-0.89419182367626	0.422012621660302	-2.11887459706368	0.0341010663044597	0.141308431943898
ARID5B	9.74873710863488	-0.0435368884398337	0.668143792638008	-0.0651609562485622	0.948045847431905	0.97412202208829
ARIH1	35.8695913575975	0.50284095639481	0.375249736483746	1.34001681415329	0.180239878539255	0.394089193253182
ARIH2	29.914484937016	0.327559536298362	0.401164249230309	0.816522252236664	0.414201501871046	0.642136354991723
ARL1	16.452254530248	0.279207136774897	0.534732649728731	0.522143424226178	0.601570473893943	0.784712213182589
ARL10	5.91427345728614	0.493085626107547	0.943693257066697	0.522506251279379	0.601317895086534	NA
ARL11	30.1310355283118	1.42229245611354	0.515077473901372	2.7613175263531	0.00575686761776093	0.0434482780410505
ARL13B	11.8437657757113	0.901515941676314	0.698580135181599	1.29049753388988	0.196877967528071	0.4150150705807
ARL14EP	16.6863988413736	0.339662313012534	0.549153575021188	0.618519715544836	0.536232805738165	0.734676497946465
ARL15	9.30844407314563	1.46154167186104	0.884545464127309	1.65230814145093	0.0984717504723349	0.271527816398864
ARL16	3.47165890457444	0.153491629415807	1.18007114139879	0.130069810226751	0.896511195125689	NA
ARL17A	4.23549573243429	0.69580781413574	1.2136340839642	0.573325867598377	0.566424073941868	NA
ARL17B	13.5286774722197	0.817235889538883	0.667469301059715	1.22437974037366	0.220809008374091	0.446012357964404
ARL2	27.3300548573864	-0.250448824226791	0.389376986787271	-0.643203971280458	0.52009175678699	0.723360546296443
ARL2BP	21.0745238666531	0.166646461105942	0.465406681195147	0.358066327449362	0.720293677437898	0.850500878090238
ARL2BPP6	0.0510212386234448	-2.17722180150586	4.97181023234222	-0.437913295109851	0.661449137513329	NA
ARL3	17.068054915091	-0.496286786294357	0.494053474787424	-1.00452038417075	0.315127850979355	0.547862592184408
ARL4A	9.50144101919755	0.379020512269511	0.714927425684206	0.5301524303768	0.596006249676332	0.781706150334131
ARL4AP3	0.0510212386234448	-2.17722180150586	4.97181023234222	-0.437913295109851	0.661449137513329	NA
ARL4AP5	0.315104885134051	0.0379101606846323	3.93217253117601	0.00964102169578362	0.992307696804452	NA
ARL4C	12.0177913735733	0.914277418637607	0.702494893909326	1.30147197732603	0.193096950381094	0.410372421135806
ARL5A	22.2752156447296	0.53305915071067	0.481374638495628	1.10736858172787	0.268134603895527	0.50061013465127
ARL5B	10.3279691125008	0.123478727861053	0.669791045714363	0.184354103643409	0.853735672626551	0.924631554531728
ARL6	1.56026209231003	-0.202986699727245	1.79186922483896	-0.113282094984073	0.909806911990261	NA
ARL6IP1	125.728765104629	0.585291784632473	0.209590177062777	2.7925535100682	0.00522938175902038	0.0406219686484404
ARL6IP1P1	0.0510212386234448	-2.17722180150586	4.97181023234222	-0.437913295109851	0.661449137513329	NA
ARL6IP1P3	0.361637397060805	0.265384412976985	3.72943823690816	0.0711593532641523	0.943270930767788	NA
ARL6IP4	0.208573681190471	-0.54453608678401	4.86552089270564	-0.111917325768835	0.910888958932957	NA
ARL6IP5	91.8656993530193	0.455360343478597	0.236919930818963	1.9220009979935	0.0546056321758359	0.189513664610254
ARL6IP6	9.90332604821826	0.0172018321962452	0.671553512313233	0.0256149835878183	0.979564434816816	0.991528040963735
ARL8A	39.6887458904074	-0.37678655935564	0.326884218706327	-1.15266059905494	0.249049719617738	0.478886106312632
ARL8B	108.462648615012	-0.14918182563129	0.201658536893587	-0.739774412377156	0.459436887488859	0.677132002694722
ARL9	0.930052322041925	-2.81785127068054	2.68402415678673	-1.04986062199009	0.293782198471409	NA
ARLNC1	0.825002869590171	-4.92871644896248	3.9867179472278	-1.23628421027119	0.216352938215662	NA
ARMC1	23.8826357395656	-0.12549486053353	0.426528092265966	-0.294224138595016	0.768586636622264	0.878891410036903
ARMC10	23.7497575067773	0.294008037550766	0.451273371452279	0.651507614120007	0.514718863599514	0.719331453362093
ARMC2	2.3267480213752	-1.27504154097083	1.35677431121168	-0.939759494585468	0.347340940092003	NA
ARMC5	14.0746019785387	-1.20774418100889	0.524530391314364	-2.30252469829734	0.021305600230721	0.104089851384426
ARMC6	19.7214269401099	-1.00065329059905	0.439121539134165	-2.27876157605951	0.0226812421484043	0.108712027163918
ARMC7	9.37188085043506	-0.651581873567002	0.701489648342247	-0.928854581256921	0.35296445360567	0.58766802869083
ARMC8	21.2142723107436	0.390636257573631	0.496043985855142	0.787503263244295	0.4309873189016	0.655206488489672
ARMC9	10.3040002553043	0.1468805736595	0.687256376387085	0.21372020501527	0.83076525404605	0.911012005747519
ARMCX1	5.59436544367707	-0.494207145167736	0.859078704897331	-0.575275748718272	0.565104820188176	NA
ARMCX2	0.876024108213615	-3.59040015251278	2.82885791482657	-1.26920483835361	0.204368015868796	NA
ARMCX3	37.0234763812327	-0.0934142211846873	0.348041921878656	-0.268399337299534	0.788391949563774	0.890185117154389
ARMCX3-AS1	0.0510212386234448	-2.17722180150586	4.97181023234222	-0.437913295109851	0.661449137513329	NA
ARMCX4	2.34353557844847	0.853768817798891	1.62428259305826	0.525628250556685	0.599146524224733	NA
ARMCX5	5.70116757717777	0.395638095918747	0.94147408754342	0.420232591797701	0.674315547793781	NA
ARMCX6	1.82883446551733	0.213450652328847	1.81658421104036	0.117501105113428	0.906462968357292	NA
ARMH1	6.11624785673144	-1.0535707752691	0.790873248316379	-1.33216135140739	0.18280717357275	NA
ARMH3	24.7329680733808	-1.45337279216937	0.387567415334389	-3.7499870594524	0.000176843696185453	0.0031376039079777
ARMH4	0.825002869590171	-4.92871644896248	3.9867179472278	-1.23628421027119	0.216352938215662	NA
ARMT1	23.4789545572747	-0.188419135142615	0.438197319260696	-0.429986964458171	0.667205123625194	0.822441258196132
ARNILA	0.153063715870335	-0.944787519250074	4.89080059761529	-0.193176454527863	0.846820777981863	NA
ARNT	24.7734568710508	-0.373009831677547	0.406348213506725	-0.917956125507548	0.358641836109588	0.593003427410739
ARNT2	0.157552442567026	-0.965015793346579	4.89226624378896	-0.197253327038717	0.843629301338068	NA
ARNTL	16.883647784586	1.24089572226685	0.65213786478361	1.90281195016731	0.0570650873344901	0.195403896473791
ARNTL2	7.14111788367581	-0.420524645698783	0.768575181921361	-0.547148353980821	0.584276814511842	NA
ARPC1A	25.3327341621279	0.440323338172385	0.444100674242502	0.991494414917158	0.32144421818804	0.554306731155159
ARPC1B	237.552243761149	0.154635303796044	0.144471305987612	1.07035305550089	0.284460421432082	0.515775310469779
ARPC2	323.459720759224	0.53049376242459	0.132752924839815	3.99609848946609	6.43949521510057e-05	0.00140384772519231
ARPC3	236.254300049143	0.154254500599828	0.151085202269403	1.02097689438025	0.30726538582624	0.53961986256373
ARPC3P1	1.03658352598551	-1.99195949913111	2.16435936782184	-0.920346005726292	0.35739197489512	NA
ARPC3P2	0.106531203943581	-1.63782608171926	4.94540826453104	-0.331181167279133	0.740507644649265	NA
ARPC3P3	1.29766019729125	-0.868862824237242	1.95180718674756	-0.445158123269898	0.65620548734641	NA
ARPC3P4	0.0510212386234448	-2.17722180150586	4.97181023234222	-0.437913295109851	0.661449137513329	NA
ARPC3P5	0.157552442567026	-0.965015793346579	4.89226624378896	-0.197253327038717	0.843629301338068	NA
ARPC4	172.066664800082	-0.684003800232872	0.163143562771011	-4.19264964314247	2.75715090734689e-05	0.000709226984263556
ARPC5	337.398537216728	0.270737013885122	0.12601292700836	2.14848603482689	0.0316751646214814	0.134158235623144
ARPC5L	24.3675484254221	0.123160755577718	0.441248152719114	0.279119028190285	0.780153480828582	0.885651028433168
ARPIN	52.8295567682275	0.164753456967242	0.304084681908136	0.541801237515194	0.587955438789979	0.774866252501486
ARPP19	60.187452700535	0.691029280556695	0.308941478119875	2.23676433725278	0.0253017465391954	0.116106903563197
ARPP19P1	0.153063715870335	-0.944787519250074	4.89080059761529	-0.193176454527863	0.846820777981863	NA
ARPP19P2	0.0510212386234448	-2.17722180150586	4.97181023234222	-0.437913295109851	0.661449137513329	NA
ARPP21	0.0510212386234448	-2.17722180150586	4.97181023234222	-0.437913295109851	0.661449137513329	NA
ARRB1	65.3801941058763	-0.41409141465002	0.256253694148217	-1.61594320045396	0.106106594214202	0.283230312886311
ARRB2	75.4722558307857	-0.413465443726914	0.236481286676774	-1.74840660560193	0.0803936448980575	0.242139508628145
ARRDC1	12.1402869505019	0.135239731561913	0.613520235662989	0.22043238951323	0.825534422526794	0.907805301388207
ARRDC1-AS1	3.43262209454924	0.0643688420065951	1.18295252341523	0.0544137154555955	0.956605551690925	NA
ARRDC2	29.6754565122159	-1.86158638310725	0.355598227000678	-5.23508342212208	1.64910363511359e-07	9.80754913874753e-06
ARRDC3	15.7382281190769	0.452052243331539	0.578258212171965	0.781748073466367	0.434362643223179	0.658253233998626
ARRDC3-AS1	1.49276769839164	-0.236389166784808	2.01613857272578	-0.117248471897055	0.906663156757349	NA
ARRDC4	68.22009156558	0.298811055432809	0.265993287955665	1.12337817893591	0.261276913330008	0.494486168506948
ARRDC5	1.91440378746928	0.431391724479069	1.70560652840238	0.252925699623787	0.800325629573293	NA
ARSA	29.025262265312	-0.261532724393428	0.389464195740636	-0.671519300756459	0.501889768185567	0.711054787159303
ARSB	25.5000095699344	-0.0879081861587332	0.415098383232369	-0.211776749102689	0.83228120862607	0.911756337301239
ARSD	30.8128017704027	0.108443213237962	0.382776383294622	0.283306959286707	0.776941542997501	0.883512119438501
ARSD-AS1	0.106531203943581	-1.63782608171926	4.94540826453104	-0.331181167279133	0.740507644649265	NA
ARSDP1	0.828009844795036	-4.93091800248063	3.97934857568124	-1.23912693464821	0.215298493635026	NA
ARSG	8.49729502149206	-0.475622689460567	0.685965929698865	-0.69336197159145	0.488082421075219	NA
ARSI	0.825002869590171	-4.92871644896248	3.9867179472278	-1.23628421027119	0.216352938215662	NA
ARSK	2.7651716675261	1.19555942523801	1.59777894893963	0.748263347712424	0.454301327708256	NA
ARSL	1.08459778940409	-1.6331411784052	2.09829500114637	-0.778318195255177	0.436381451476458	NA
ART4	1.75653694312392	-4.38016623551475	2.24840512964702	-1.94812143850712	0.0514004341556131	NA
ARV1	9.18902870749003	-0.245800042741951	0.677138282038853	-0.362998296303454	0.716606157008433	0.848578812358359
ARVCF	3.479154606476	0.132391493683067	1.16353149775864	0.1137841940146	0.909408868559543	NA
ARX	0.982555312157196	-2.48323446664591	2.31070125742696	-1.07466703394236	0.282523828097286	NA
ASAH1	525.853550180863	-0.246056580265208	0.117239305021475	-2.09875502264482	0.035838501547829	0.145905487681578
ASAP1	150.617613924727	0.58566017961863	0.190939809199348	3.06725026108715	0.00216037900938123	0.0213851631900666
ASAP1-IT2	3.50370879500794	3.50600632621005	1.54963223013366	2.26247638506309	0.0236679862497912	NA
ASAP2	1.65929759435205	0.0100789033173868	1.74834318641208	0.00576483118172612	0.995400355681357	NA
ASAP3	0.106531203943581	-1.63782608171926	4.94540826453104	-0.331181167279133	0.740507644649265	NA
ASB1	37.4696622226684	-1.23626466656315	0.319312617560901	-3.87164364504752	0.000108103919733214	0.00209828861435174
ASB11	0.934541048738617	-3.28435504542439	2.91747770744706	-1.12575154800355	0.260270697957616	NA
ASB13	15.3845175339854	-0.850950046158633	0.494563467811563	-1.72060837797842	0.0853219121560024	0.250210293872869
ASB14	0.0510212386234448	-2.17722180150586	4.97181023234222	-0.437913295109851	0.661449137513329	NA
ASB15	0.153063715870335	-0.944787519250074	4.89080059761529	-0.193176454527863	0.846820777981863	NA
ASB16	0.828009844795036	-4.93091800248063	3.97934857568124	-1.23912693464821	0.215298493635026	NA
ASB16-AS1	2.84894483620789	-0.441843833232598	1.22019854960337	-0.36210814492135	0.717271217326435	NA
ASB17	0.825002869590171	-4.92871644896248	3.9867179472278	-1.23628421027119	0.216352938215662	NA
ASB18	0.157552442567026	-0.965015793346579	4.89226624378896	-0.197253327038717	0.843629301338068	NA
ASB2	2.95367988688132	-2.51294503476468	1.20218748250977	-2.09031043104732	0.0365899228683721	NA
ASB3	3.99834444610383	0.504854393336088	1.13560525691931	0.444568559594083	0.656631572692977	NA
ASB4	0.0510212386234448	-2.17722180150586	4.97181023234222	-0.437913295109851	0.661449137513329	NA
ASB6	4.55297878921654	-1.36366543879141	0.903437687709563	-1.50941836647156	0.131191902405075	NA
ASB7	4.47248352529673	0.746376518237577	1.13622258323605	0.656892874028115	0.511249800521692	NA
ASB8	32.9563100109864	0.717421356930224	0.409966785875037	1.74994995118679	0.0801269502606714	0.241931504787461
ASCC1	7.73889012566389	1.0914197345028	0.897300443448359	1.21633700559473	0.223856570167084	NA
ASCC2	39.7194307376385	-0.748100394333204	0.313575687435721	-2.38570917423742	0.0170462253313257	0.090839884668871
ASCC3	49.2533263064477	0.278687812056546	0.320556763646105	0.869386778449689	0.384635612342693	0.61679807866701
ASCL1	0.876024108213615	-3.59040015251278	2.82885791482657	-1.26920483835361	0.204368015868796	NA
ASCL2	2.44257108049049	0.959692217308276	1.60756170346626	0.596986240241333	0.550516567305235	NA
ASF1A	4.29966874936948	-0.428472528459754	0.977625543207334	-0.438278778042202	0.661184207906627	NA
ASF1B	0.31061615843736	0.0424025537336664	3.98759778583968	0.0106336085059134	0.991515767838299	NA
ASGR1	8.37744854576872	-0.00519971642998745	0.805049624081001	-0.00645887691199552	0.994846597662643	NA
ASGR2	0.477146054397768	0.624236284515966	3.55528694318267	0.175579719581552	0.860624136246517	NA
ASH1L	91.4893882668911	0.775162829441373	0.260013770750327	2.98123759831823	0.00287085959113546	0.0262833952767438
ASH1L-AS1	1.35168841111956	-0.698524084401043	1.89187007969534	-0.369224130080608	0.711960671395686	NA
ASH1L-IT1	0.157552442567026	-0.965015793346579	4.89226624378896	-0.197253327038717	0.843629301338068	NA
ASH2L	26.183347820917	-0.583209160737599	0.386319630058339	-1.50965448131519	0.131131611765846	0.325812968538536
ASIC1	0.153063715870335	-0.944787519250074	4.89080059761529	-0.193176454527863	0.846820777981863	NA
ASIC3	1.19413596855253	-1.20778657368657	1.989382127346	-0.607116429309562	0.54377364775537	NA
ASIP	0.98107356066537	-2.27649607687398	2.63785950403638	-0.863008842355158	0.388132605319123	NA
ASL	32.4202984142644	-0.325983223290987	0.373239196193576	-0.873389575948823	0.382450770810842	0.615531290367568
ASNS	1.45072391316158	-0.40504728251131	1.82453217653065	-0.222000624445828	0.824313397223193	NA
ASNSD1	7.38549725530811	3.01659714348048	1.5567307066743	1.93777711877023	0.0526504204935549	NA
ASNSP1	0.106531203943581	-1.63782608171926	4.94540826453104	-0.331181167279133	0.740507644649265	NA
ASNSP3	0.157552442567026	-0.965015793346579	4.89226624378896	-0.197253327038717	0.843629301338068	NA
ASPA	0.0510212386234448	-2.17722180150586	4.97181023234222	-0.437913295109851	0.661449137513329	NA
ASPH	156.632237829122	0.418421169364492	0.182542670513728	2.29218279861324	0.0218950971190211	0.106107009115256
ASPHD1	3.42216288966403	0.124749058055474	1.19441927980685	0.10444327227843	0.916817584123289	NA
ASPHD2	1.50623387848172	-0.321027480859327	1.82649990877288	-0.175761016640295	0.860481697009569	NA
ASPM	2.586072011632	-4.46973642316269	3.10941795660084	-1.4374833121659	0.150580711215123	NA
ASPSCR1	17.3205120070029	-0.133233697636776	0.495241025046332	-0.269027990208023	0.787908143367732	0.890185117154389
ASRGL1	20.4376415785716	0.793942469903097	0.528698837520074	1.50169134781378	0.133176839430169	0.328043944441311
ASS1P13	0.106531203943581	-1.63782608171926	4.94540826453104	-0.331181167279133	0.740507644649265	NA
ASS1P7	0.106531203943581	-1.63782608171926	4.94540826453104	-0.331181167279133	0.740507644649265	NA
ASTE1	4.61176665929866	-0.21366462457427	0.980206494567543	-0.217979196994136	0.827445320097663	NA
ASTL	0.106531203943581	-1.63782608171926	4.94540826453104	-0.331181167279133	0.740507644649265	NA
ASTN1	0.828009844795036	-4.93091800248063	3.97934857568124	-1.23912693464821	0.215298493635026	NA
ASTN2	0.879031083418481	-3.59168965503957	2.82589444590759	-1.27099214913741	0.20373144162768	NA
ASXL1	22.4196129960274	-0.323790556078943	0.430374878379654	-0.752345390832297	0.451843377759386	0.670446445330176
ASXL2	52.2437287955739	0.417890749727172	0.308944669952553	1.35263945415	0.176170841603675	0.388275729760367
ASXL3	0.0510212386234448	-2.17722180150586	4.97181023234222	-0.437913295109851	0.661449137513329	NA
ASXL3-DT	0.0510212386234448	-2.17722180150586	4.97181023234222	-0.437913295109851	0.661449137513329	NA
ATAD1	37.2180751000233	-0.307259040024842	0.333665484476009	-0.920859526442673	0.357123771858968	0.591414150144702
ATAD2	7.94238974882223	-0.121089000070191	0.739765955696858	-0.163685553704787	0.869978690625763	NA
ATAD2B	41.544024268084	1.2443300174478	0.403497446035761	3.08386095047926	0.00204333073428867	0.0203076479661791
ATAD3A	14.2194679528827	-0.136168363477551	0.548296886995049	-0.248347869023704	0.803865264691912	0.898366563096764
ATAD3B	23.6476682443518	-0.787252132389965	0.40808676859713	-1.92912927585543	0.0537148153870132	0.18770874312046
ATAD3C	4.28858074092761	-4.8855581800209	1.30158674867854	-3.75354019621133	0.000174354558218726	NA
ATAD5	8.70052702805067	0.741889852626274	0.832457961183185	0.89120398533016	0.37281974677013	NA
ATAT1	3.16853844803864	-0.153757894329937	1.1917007347794	-0.129023915017054	0.897338725543621	NA
ATE1	23.9487249310178	-0.0867279906408238	0.426155849850948	-0.203512378560937	0.838734571434968	0.915856757351285
ATE1-AS1	0.259594919813915	-0.221534649168761	4.3519133939775	-0.0509051143975744	0.959401130095843	NA
ATF1	19.7660465904771	-0.013361791897884	0.472367289625345	-0.0282868695427277	0.977433352997644	0.990490668781964
ATF2	28.090768001752	0.697702528296398	0.437589067860354	1.59442403739175	0.110841092132701	0.291369405556755
ATF3	35.5353174307846	-0.0632253705602297	0.348767790928755	-0.181282137297894	0.856146126103939	0.926027979260393
ATF4	69.2143570638209	-0.157039171558544	0.274063220976604	-0.573003451535551	0.566642356991412	0.758857734079294
ATF4P3	0.106531203943581	-1.63782608171926	4.94540826453104	-0.331181167279133	0.740507644649265	NA
ATF4P4	0.825002869590171	-4.92871644896248	3.9867179472278	-1.23628421027119	0.216352938215662	NA
ATF5	116.83686272824	-0.180617728912673	0.194029732610129	-0.930876554242309	0.351917423801832	0.586844802275195
ATF6	62.3776878335769	1.0973473857528	0.318229784222211	3.4482862389353	0.000564155825223261	0.00766715613292453
ATF6B	13.8431535537971	0.149587325326553	0.576196365325999	0.259611712826269	0.795163300518776	0.893312471700128
ATF7	6.55974556091448	1.5601018730255	1.0847765186459	1.43817813734845	0.150383516754756	NA
ATF7IP	83.8148953025409	0.445530255966252	0.253253646207179	1.75922543520569	0.0785392256886994	0.238505148598771
ATF7IP2	7.81907098780538	-0.764633702176344	0.700598282183643	-1.09140105195964	0.275096449740542	NA
ATG10	2.22533434768497	2.89792751861995	1.70907235750326	1.6956142938579	0.0899589490121618	NA
ATG101	26.1854149037443	-0.206379997158834	0.399867885095887	-0.516120460910094	0.605770278239052	0.786823605731699
ATG12	54.2399494179442	0.694012568320684	0.325156674498261	2.13439434817567	0.0328105138487459	0.137184116958142
ATG12P1	5.04300900532633	2.35892777163118	1.50057463913208	1.57201628637118	0.115946774207275	NA
ATG13	18.9735247213881	-0.373812969035492	0.461696093156175	-0.809651575087174	0.418140456965692	0.644866944521893
ATG14	16.0909315349655	0.527586559447745	0.561480748658164	0.939634280798727	0.347405185875637	0.582262978365799
ATG16L1	6.44841122849587	0.661369387463879	0.91609129750801	0.721947025654499	0.470327047584785	NA
ATG16L2	14.7456447121022	-0.640125219157806	0.539561189987203	-1.18638113903816	0.235471816714584	0.463094572872015
ATG2A	10.2460653331573	-1.37687664379125	0.59514518142234	-2.31351389000688	0.0206944019743141	0.102152844805479
ATG2B	16.8931763692939	0.0871585066424587	0.52318450898873	0.166592292288869	0.867690858809034	0.930710261012008
ATG3	58.3605988299472	-0.403489019812687	0.296425167376007	-1.3611834089002	0.173455735927812	0.384457346716564
ATG4A	9.85679353629151	-0.00827281621656942	0.667738954186657	-0.0123892969920351	0.99011502409337	0.996271181493464
ATG4B	30.7588467926426	-0.674080158721965	0.363930567164627	-1.85222187840308	0.0639939683439705	0.210465849637646
ATG4C	20.7788556397976	0.109157465696064	0.47595248723621	0.229345299422482	0.818600547763246	0.906116210850502
ATG4D	5.26325271333672	1.09306878567247	1.11634380478039	0.979150671138897	0.327505537978039	NA
ATG5	28.7766044456297	-0.0826731387033827	0.389670193311998	-0.212161823311922	0.831980789309914	0.911599028683755
ATG7	59.2689801479132	0.227665559170577	0.290340712442314	0.784132398296744	0.432962426756849	0.657134071153616
ATG9A	0.0510212386234448	-2.17722180150586	4.97181023234222	-0.437913295109851	0.661449137513329	NA
ATG9B	0.10204247724689	-1.51113200272812	4.94024960891135	-0.305881710916448	0.759694711552031	NA
ATIC	32.8603547202174	-0.0311760842130799	0.368034469497818	-0.0847096856324886	0.932492195626559	0.965076845647758
ATL1	1.29348587237289	2.10901091926212	2.02237325023223	1.0428396039257	0.29702258555743	NA
ATL2	11.7621763981462	0.0649469033731317	0.629029545735298	0.103249368512909	0.917765058839428	0.957471503341064
ATL3	59.726656467228	0.241950714518489	0.284312224976215	0.851003556173955	0.39476737734454	0.625363195534832
ATM	151.222139669728	0.931761594819217	0.200916528823384	4.63755570671979	3.52553608084986e-06	0.000134803669312976
ATMIN	33.3336843236964	0.311845615272777	0.38041599028618	0.819748967539934	0.412359228656714	0.640509508114085
ATN1	22.7125451772352	-0.0473759654941761	0.438257424564378	-0.108100771005231	0.9139157565657	0.956072812159572
ATOH8	0.10204247724689	-1.51113200272812	4.94024960891135	-0.305881710916448	0.759694711552031	NA
ATOX1	215.480740821868	-0.487929400644955	0.143567341123005	-3.398609996036	0.000677292216737445	0.00889599983880402
ATP10A	1.9788912061828	0.437219032503043	1.7102824851626	0.255641413799239	0.798227737086341	NA
ATP10B	0.370614850454187	0.260506851371924	3.86864422347164	0.0673380223984905	0.946312608070405	NA
ATP10D	12.0054925431967	0.487684009138074	0.655101651372042	0.744440207281832	0.45661020197844	0.675465486957648
ATP11A	37.3077455108254	0.207753029061512	0.352590767856747	0.589218572920546	0.555714659582585	0.751724486401524
ATP11A-AS1	0.876024108213615	-3.59040015251278	2.82885791482657	-1.26920483835361	0.204368015868796	NA
ATP11B	34.0199893906201	0.654325756153803	0.394725902280917	1.65767118998979	0.0973838519162014	0.269581454318619
ATP11C	16.6808502010525	0.916467034733431	1.787523822653	0.512701997656867	0.608159792104825	0.788136310674288
ATP13A1	22.791124266638	-0.722854874306222	0.4395055493101	-1.64470022151233	0.100031647128865	0.274093471888115
ATP13A2	9.55183345426433	-0.665935061875043	0.658805529847332	-1.01082190677629	0.312101676142994	0.544517062746871
ATP13A3	362.897921138705	0.475277000468202	0.132366384629536	3.59061707244174	0.000329896009837911	0.00500499374925516
ATP1A1	146.742618003487	0.455274832348221	0.189256503029618	2.40559676978165	0.0161460751291613	0.0880156678764731
ATP1A1-AS1	2.90176222810149	1.35700551052404	1.58250657952597	0.857503866385519	0.391166478942118	NA
ATP1A2	0.92704534683706	-2.81689318579455	2.68685678383336	-1.04839722114837	0.294455633322245	NA
ATP1A4	0.106531203943581	-1.63782608171926	4.94540826453104	-0.331181167279133	0.740507644649265	NA
ATP1B1	31.4288433209559	0.616097053866995	0.408591470904545	1.50785588476204	0.131591415468614	0.326571068267124
ATP1B1P1	0.370614850454187	0.260506851371924	3.86864422347164	0.0673380223984905	0.946312608070405	NA
ATP1B2	0.98107356066537	-2.27649607687398	2.63785950403638	-0.863008842355158	0.388132605319123	NA
ATP1B3	194.344305401638	-0.461961374459091	0.151836660873653	-3.04248902604292	0.00234630372335699	0.0226819530291754
ATP1B3P1	0.106531203943581	-1.63782608171926	4.94540826453104	-0.331181167279133	0.740507644649265	NA
ATP23	3.05751851739836	-0.214738583070101	1.19727947828185	-0.179355436191274	0.857658620694682	NA
ATP2A1	0.208573681190471	-0.54453608678401	4.86552089270564	-0.111917325768835	0.910888958932957	NA
ATP2A2	94.4382149271614	0.108847361558541	0.221516335569333	0.491373971489666	0.623161970131405	0.79666140773119
ATP2A3	38.0363586666214	-0.662824155025196	0.335321697721877	-1.97668137650596	0.0480776572164967	0.17455545058792
ATP2B1	148.78189666275	0.513260799980363	0.191204516863684	2.68435499537013	0.00726698989550045	0.0509168735939212
ATP2B1-AS1	1.7103188329755	0.105598518558148	1.73408708758601	0.0608957412312838	0.951442241158384	NA
ATP2B2	0.361637397060805	0.265384412976985	3.72943823690816	0.0711593532641523	0.943270930767788	NA
ATP2B3	0.10204247724689	-1.51113200272812	4.94024960891135	-0.305881710916448	0.759694711552031	NA
ATP2B4	7.33220196816816	0.951165153170237	0.913889739296034	1.04078764895962	0.297974113550185	NA
ATP2C1	42.7150410144178	0.319624237172845	0.335665969077451	0.952209239594065	0.340990876047715	0.575857831108294
ATP2C2	0.0510212386234448	-2.17722180150586	4.97181023234222	-0.437913295109851	0.661449137513329	NA
ATP2C2-AS1	0.153063715870335	-0.944787519250074	4.89080059761529	-0.193176454527863	0.846820777981863	NA
ATP5F1A	107.113979764255	-0.173490183612846	0.22218782535921	-0.780826687206489	0.434904435669866	0.658334264868617
ATP5F1AP2	1.03658352598551	-1.99195949913111	2.16435936782184	-0.920346005726292	0.35739197489512	NA
ATP5F1AP3	0.10204247724689	-1.51113200272812	4.94024960891135	-0.305881710916448	0.759694711552031	NA
ATP5F1B	172.542219020613	-0.242177484595727	0.160824819160476	-1.50584645989295	0.132106593461742	0.326776848141239
ATP5F1C	55.6158835750602	-0.205942067168113	0.275758466882455	-0.746820467550315	0.455171939057225	0.674322079504068
ATP5F1D	69.1480333325734	0.122339332997996	0.258948426274431	0.472446713649234	0.636607967857701	0.804991262638909
ATP5F1E	402.365761598099	0.205998888231748	0.116227756043594	1.77237258331377	0.0763327297879656	0.233996401153051
ATP5F1EP2	1.08491219118242	1.85576098066176	2.22047156408004	0.835750842605642	0.403295086179182	NA
ATP5IF1	61.9932081030974	-0.274181285896814	0.260091980412007	-1.05417047254778	0.2918048760754	0.523853525415244
ATP5MC1	28.3705450916906	0.211666941897054	0.408140003209316	0.518613564543194	0.604030247954346	0.786540701224839
ATP5MC1P2	0.213062407887162	-0.549326771335645	4.86578517513937	-0.112895812610533	0.910113156160331	NA
ATP5MC1P3	0.0510212386234448	-2.17722180150586	4.97181023234222	-0.437913295109851	0.661449137513329	NA
ATP5MC1P4	0.0510212386234448	-2.17722180150586	4.97181023234222	-0.437913295109851	0.661449137513329	NA
ATP5MC2	56.3824597615252	0.191401004920476	0.295350882214138	0.648046159488714	0.516955095522049	0.721021422159646
ATP5MC2P2	0.828009844795036	-4.93091800248063	3.97934857568124	-1.23912693464821	0.215298493635026	NA
ATP5MC2P3	0.106531203943581	-1.63782608171926	4.94540826453104	-0.331181167279133	0.740507644649265	NA
ATP5MC3	184.893837712669	-0.796338117510204	0.149255445132775	-5.3354041241296	9.53319917027785e-08	6.27166394972084e-06
ATP5MDP1	0.106531203943581	-1.63782608171926	4.94540826453104	-0.331181167279133	0.740507644649265	NA
ATP5ME	344.862173526253	-0.688758287214049	0.128877081637698	-5.34430387825124	9.07651892466362e-08	6.02453943624548e-06
ATP5MF	84.7261298309888	-0.333782867428069	0.225191360438456	-1.48221879728504	0.138282086534802	0.335769618008846
ATP5MFP1	17.3595455040707	-1.72190814685865	0.468767304755465	-3.67326844127257	0.000239467682511262	0.00391253352041477
ATP5MFP4	0.41265863568425	0.458318740346237	3.5377664026157	0.129550311746805	0.896922217312223	NA
ATP5MFP5	0.106531203943581	-1.63782608171926	4.94540826453104	-0.331181167279133	0.740507644649265	NA
ATP5MG	179.220690650074	-0.425433607636941	0.169520852713161	-2.50962404228109	0.0120859759737957	0.0717056228165979
ATP5MGL	2.43359362709711	0.991605461967146	1.62648418353876	0.609661914946938	0.542085788122372	NA
ATP5MGP2	0.879031083418481	-3.59168965503957	2.82589444590759	-1.27099214913741	0.20373144162768	NA
ATP5MGP5	0.208573681190471	-0.54453608678401	4.86552089270564	-0.111917325768835	0.910888958932957	NA
ATP5MGP6	0.0510212386234448	-2.17722180150586	4.97181023234222	-0.437913295109851	0.661449137513329	NA
ATP5MJ	131.878276477372	-0.570897610097372	0.192415662363575	-2.96700176630448	0.00300719231504645	0.0271633872054135
ATP5MK	54.0360978800292	-0.203617253286847	0.282736935510793	-0.72016502873596	0.471423392986569	0.686630388609356
ATP5PB	32.8089491567048	1.38046254016378	0.463551028599327	2.9780163455467	0.00290120512128662	0.02652836269575
ATP5PBP1	1.19561772004436	-1.26733199775523	2.21111229217631	-0.573164918959339	0.566533034809812	NA
ATP5PBP2	0.0510212386234448	-2.17722180150586	4.97181023234222	-0.437913295109851	0.661449137513329	NA
ATP5PBP6	0.0510212386234448	-2.17722180150586	4.97181023234222	-0.437913295109851	0.661449137513329	NA
ATP5PD	90.6266337684952	0.796961951734019	0.251516525273604	3.16862659766419	0.00153161029608713	0.0165976544331075
ATP5PDP1	0.204084954493779	-0.539974530238658	4.86527003890622	-0.110985521033906	0.911627828334855	NA
ATP5PDP3	0.0510212386234448	-2.17722180150586	4.97181023234222	-0.437913295109851	0.661449137513329	NA
ATP5PDP4	0.625721043571412	1.04019338150339	2.76294453659039	0.376480008095654	0.706560075346158	NA
ATP5PF	82.9218325326717	-0.835685708498693	0.240637720880268	-3.47279597496894	0.000515066742118155	0.00710390753414909
ATP5PO	95.7455513045135	-0.307180355355743	0.210499620958648	-1.4592917267822	0.144484831504415	0.344042356631589
ATP6AP1	337.576046509055	-0.517119321817445	0.128776142408714	-4.01564538388016	5.92833397489294e-05	0.00131164389194506
ATP6AP1L	1.9744024794861	0.457216226343287	1.67788856404346	0.272494989322452	0.78524144350265	NA
ATP6AP2	303.866050432558	-0.866167893950569	0.137341942779126	-6.30665240656704	2.85135198433219e-10	3.8539910275501e-08
ATP6V0A1	172.069990156694	0.0851803658959947	0.168060474471916	0.506843540479407	0.612264603265219	0.790483265343545
ATP6V0A2	34.0085869803999	0.214952276659569	0.369929702479845	0.581062497059912	0.561198333261203	0.755124743518557
ATP6V0A4	0.0510212386234448	-2.17722180150586	4.97181023234222	-0.437913295109851	0.661449137513329	NA
ATP6V0B	384.009576540724	-0.723502871367118	0.123898131176042	-5.83949785601786	5.23583903441676e-09	4.92699080782964e-07
ATP6V0D1	521.526320724302	-0.405074691331309	0.112331325784371	-3.60607059965518	0.000310868593470125	0.00480456782506633
ATP6V0D1-DT	10.8791653703409	1.17579719884866	0.778797441628531	1.5097599658134	0.13110468381793	0.325812968538536
ATP6V0D2	12.9877802387542	2.09644281699921	0.873883181132159	2.39899664195753	0.0164400654577012	0.0885676929934651
ATP6V0E1	233.910638223386	-0.632693438708489	0.135973379630719	-4.65306841991262	3.27031673713077e-06	0.000126622576165782
ATP6V0E1P4	0.0510212386234448	-2.17722180150586	4.97181023234222	-0.437913295109851	0.661449137513329	NA
ATP6V0E2	5.33625227535498	-0.688135348039698	0.853115242850533	-0.80661476137786	0.419888466530483	NA
ATP6V0E2-AS1	0.157552442567026	-0.965015793346579	4.89226624378896	-0.197253327038717	0.843629301338068	NA
ATP6V1A	153.358926817432	0.118480227123826	0.177588180226332	0.667162797506149	0.504668151507291	0.713115954819464
ATP6V1B1	0.10204247724689	-1.51113200272812	4.94024960891135	-0.305881710916448	0.759694711552031	NA
ATP6V1B2	159.20362177664	-0.232504837799794	0.166831517853199	-1.39365055711106	0.163423153543524	0.370392598610536
ATP6V1C1	100.178617007853	0.414788358435304	0.226181976836571	1.83387007327738	0.066673282869574	0.215966897064659
ATP6V1C2	5.36022113255148	-0.746746874907303	0.991459557817873	-0.753179359681434	0.45134214073664	NA
ATP6V1D	53.7469991710719	0.399354291740843	0.302910320156285	1.3183911711387	0.187372734776795	0.404544007600885
ATP6V1E1	66.7817364059058	-0.339444428706532	0.254216132520143	-1.33525919595066	0.181791528477198	0.396180473640438
ATP6V1E1P3	0.10204247724689	-1.51113200272812	4.94024960891135	-0.305881710916448	0.759694711552031	NA
ATP6V1E2	0.834294724761882	1.4550818920959	2.3816435233786	0.610957046179492	0.541228017195071	NA
ATP6V1F	140.797788483103	-0.870409822238142	0.171031971608372	-5.08916440623863	3.59644713963425e-07	1.97137352854732e-05
ATP6V1FNB	0.468168601004386	0.626457364818761	3.19059161770691	0.196345204864857	0.844339981553315	NA
ATP6V1G1	111.412227413043	-0.36648939991062	0.196267413637582	-1.86729622160998	0.0618602327628242	0.205665908031679
ATP6V1G3	0.825002869590171	-4.92871644896248	3.9867179472278	-1.23628421027119	0.216352938215662	NA
ATP6V1H	64.1729096719694	0.0669976564513517	0.265642229550453	0.25221011194166	0.800878662472506	0.896191071758859
ATP7A	20.2405435436695	0.300323084945267	0.483677220922546	0.620916330052598	0.534654676047503	0.73318997633963
ATP7B	0.157552442567026	-0.965015793346579	4.89226624378896	-0.197253327038717	0.843629301338068	NA
ATP8A1	5.67263344425899	0.335153629353645	0.951380425826327	0.352281401062614	0.724627235065439	NA
ATP8A2	3.11123232944834	-2.08724059144496	1.15527133671664	-1.80671027239111	0.0708074651923651	NA
ATP8B1	0.625721043571412	1.04019338150339	2.76294453659039	0.376480008095654	0.706560075346158	NA
ATP8B2	3.05603676590654	-0.196868685915693	1.2455850981594	-0.158053180153331	0.874414893608073	NA
ATP8B3	0.685719735588239	1.15074763524581	2.81953433074236	0.408133932862181	0.683175348953268	NA
ATP8B4	3.93686400259517	0.504846276551033	1.1843632742233	0.426259651526351	0.669918655256854	NA
ATP8B5P	1.09209349130564	-1.76931907448521	2.22595986334131	-0.794856683457601	0.426696873847984	NA
ATP9A	4.25493239071288	0.660139043341747	1.13464228709947	0.581803666977095	0.560698933787134	NA
ATP9B	42.7580280049829	0.679342426063667	0.359162792688596	1.891461030744	0.0585628282491183	0.198557407605369
ATPAF1	17.8600817102443	0.777725508327029	0.557761298051202	1.39436979769728	0.163205963576563	0.370118340623127
ATPAF2	13.1073089997418	-0.751283741996309	0.541628766509948	-1.38708242333083	0.165416630994517	0.373771195991866
ATPSCKMT	9.61976227120785	-0.043599987036019	0.718455776636688	-0.0606856934745851	0.951609525633595	0.976051453703808
ATR	38.6586575230354	0.441112628406181	0.38709932714096	1.13953344136285	0.254480728416913	0.486451461828575
ATRAID	42.9261530477671	-0.445241939939075	0.305895332697727	-1.45553688581135	0.145520686336551	0.345623253107323
ATRIP	11.3780920546445	-2.77258853149519	0.583612252186476	-4.75073736219178	2.026762322772e-06	8.56076767470854e-05
ATRN	24.9561488334852	0.413499396178308	0.444618760840077	0.930008880860154	0.35236648634564	0.587330147868495
ATRX	153.808941295091	0.625830466668557	0.192948005906826	3.24351870716284	0.00118063057454044	0.0135653905581663
ATXN1	94.058365402131	0.303797323125901	0.239503135850071	1.26844820652402	0.204637935720782	0.42481943986269
ATXN1-AS1	0.106531203943581	-1.63782608171926	4.94540826453104	-0.331181167279133	0.740507644649265	NA
ATXN10	20.3461315422781	-0.426977484652628	0.456649379036506	-0.935022589001471	0.349776658247579	0.584849230187248
ATXN1L	5.72244386094773	1.28977397372944	1.09264860099255	1.18041058448052	0.237836954246101	NA
ATXN2	53.389114261062	0.12326331328873	0.294156865588033	0.419039389212696	0.675187345697538	0.82557805929947
ATXN2L	26.6989051947407	0.0400950582334743	0.412898054319506	0.097106435387676	0.922641870317057	0.96017299145527
ATXN3	30.480792619906	0.711128847440318	0.421800250685785	1.68593746989037	0.0918078439006929	0.260951154057022
ATXN7	24.184277757567	0.961305995759892	0.499020268509853	1.92638667489497	0.0540561100087473	0.188221602718982
ATXN7L1	12.3787999670774	0.151729391278191	0.639284759432705	0.237342419069765	0.812391156399152	0.903429102441445
ATXN7L2	0.463679874307695	0.628282978317435	3.39059450808826	0.185301715324161	0.852992392695154	NA
ATXN7L3	25.9597094998553	0.315552621597327	0.429489863492562	0.734714945380293	0.462513116326361	0.679752813088102
ATXN7L3B	27.778161309513	0.334183760510829	0.432915105547625	0.771938322845298	0.440150958236756	0.662658010212896
ATXN8OS	0.157552442567026	-0.965015793346579	4.89226624378896	-0.197253327038717	0.843629301338068	NA
AUH	1.26041954053621	2.02989883527802	2.03816182683894	0.995945860896759	0.319276450845679	NA
AUP1	57.6135484359441	-0.859336027976932	0.256947511218132	-3.34440300239923	0.000824598588309468	0.0103417119287094
AURKA	2.07945193193786	0.594719091733603	1.65448894478913	0.359457881907698	0.719252580515048	NA
AURKAIP1	64.9007899010771	-0.262555974684653	0.258527831405652	-1.01558108176245	0.309828917466962	0.542072998929017
AURKAP1	0.153063715870335	-0.944787519250074	4.89080059761529	-0.193176454527863	0.846820777981863	NA
AURKAP2	1.08311603791226	-1.58863337529223	2.61982120479591	-0.606389998059425	0.544255808594356	NA
AUTS2	5.22639969442821	-1.96405599973233	0.864869666680032	-2.27092714127868	0.0231513889116458	NA
AVEN	9.28869301308871	0.876841924603564	0.792108687501602	1.10697173057049	0.268306150858117	0.500775276294061
AVIL	0.931848475312081	1.63146385913664	2.32879035591794	0.700562785735845	0.483575909565931	NA
AVL9	35.9216599246876	0.344394963545812	0.381761391922106	0.90212098665043	0.366992601633856	0.601071492946458
AVPI1	11.6881261947038	-0.75413053086693	0.604866532098806	-1.24677179319245	0.212481185830083	0.435867862985882
AVPR2	0.825002869590171	-4.92871644896248	3.9867179472278	-1.23628421027119	0.216352938215662	NA
AWAT2	0.0510212386234448	-2.17722180150586	4.97181023234222	-0.437913295109851	0.661449137513329	NA
AXDND1	0.934541048738617	-3.28435504542439	2.91747770744706	-1.12575154800355	0.260270697957616	NA
AXIN1	15.8778691270783	0.500119714352784	0.563926847488361	0.886852109595839	0.37515852811939	0.609300073522282
AXIN2	0.0510212386234448	-2.17722180150586	4.97181023234222	-0.437913295109851	0.661449137513329	NA
AXL	1.03658352598551	-1.99195949913111	2.16435936782184	-0.920346005726292	0.35739197489512	NA
AY269186.2	0.0510212386234448	-2.17722180150586	4.97181023234222	-0.437913295109851	0.661449137513329	NA
AZGP1P2	0.0510212386234448	-2.17722180150586	4.97181023234222	-0.437913295109851	0.661449137513329	NA
AZI2	31.4032292187996	0.598940095429217	0.417150969612869	1.43578737449671	0.151062853508049	0.353924126372151
AZIN1	46.4815151979126	0.546049141013564	0.33999038456733	1.6060723061579	0.108258023897854	0.287322438292269
AZU1	3.77931156002815	0.405937653403735	1.20705733313549	0.336303539409564	0.736641981153145	NA
B2M	3278.02542561968	-0.822573772381462	0.112092232722922	-7.33836549062912	2.16218055977563e-13	4.59247150896343e-11
B3GALNT1	1.23766150527442	-0.927420081511403	2.02998496382518	-0.456860566968845	0.647771268776072	NA
B3GALNT1P1	0.0510212386234448	-2.17722180150586	4.97181023234222	-0.437913295109851	0.661449137513329	NA
B3GALNT2	15.6113605237409	-0.492010371582235	0.505123410124056	-0.974039931076248	0.330036712988695	0.564427808162596
B3GALT4	17.0573247806487	-0.772192763104363	0.473348374717709	-1.63134132142077	0.102818318913171	0.277555013955903
B3GALT5	0.0510212386234448	-2.17722180150586	4.97181023234222	-0.437913295109851	0.661449137513329	NA
B3GALT5-AS1	0.0510212386234448	-2.17722180150586	4.97181023234222	-0.437913295109851	0.661449137513329	NA
B3GALT6	23.5019493220727	-0.976949728456985	0.407107810810665	-2.39973221469666	0.0164070695561839	0.0885676929934651
[truncated: 24,301 more rows]
